# Supplementary material for: Adverse and adaptive placental DNA methylation changes linking prenatal air pollution exposure to child lung function: findings from the SEPAGES cohort
Source: eBioMedicine. 2026 Jun 24;129:106344. doi: 10.1016/j.ebiom.2026.106344 (PMC13320500; doi:10.1016/j.ebiom.2026.106344)
Supplement: Supplementary Tables S1–S10 [file mmc2.xlsx]

## Sheet: Table S1 - Baseline Charact.
Supplementary Table S1. Comparison of baseline characteristics for included versus excluded participants, the p-value of test of differences between populations are reported (t-test for continuous variables, Fisher test for binary variables).
	1. Included in DNAm analyses (placenta sample collected) N=395	2. Excluded from DNAm analyses (no placenta sample) N=89	p-value	1. Population Included in at least one analysis N=331	2. Population excluded from the analyses N=153	p-value	1. Population Included in N2MBV analyses N=297	2. Population excluded from the analyses N=187	p-value	1. Population Included in TBFVL analyses N=267	2. Population excluded from TBFVL analyses N=217	p-value
ChildSex:			0.002			0.016			0.039			0.041
Female	185 (46.8%)	37 (41.6%)		151 (45.6%)	71 (46.4%)		135 (45.5%)	87 (46.5%)		129 (48.3%)	93 (42.9%)
Male	210 (53.2%)	48 (53.9%)		180 (54.4%)	78 (51.0%)		162 (54.5%)	96 (51.3%)		138 (51.7%)	120 (55.3%)
'Missing'	0 (0.00%)	4 (4.49%)		0 (0.00%)	4 (2.61%)		0 (0.00%)	4 (2.14%)		0 (0.00%)	4 (1.84%)
MaternalAge	32.2 [29.8;35.1]	31.9 [30.1;35.5]	0.799	32.3 [29.9;35.1]	31.9 [29.9;35.2]	0.858	32.3 [29.9;35.0]	31.9 [29.9;35.5]	0.979	32.1 [30.0;35.2]	32.2 [29.6;35.1]	0.710
Parity:			0.528			0.296			0.485			0.144
0	178 (45.1%)	44 (49.4%)		146 (44.1%)	76 (49.7%)		132 (44.4%)	90 (48.1%)		114 (42.7%)	108 (49.8%)
1	217 (54.9%)	45 (50.6%)		185 (55.9%)	77 (50.3%)		165 (55.6%)	97 (51.9%)		153 (57.3%)	109 (50.2%)
MaternalBMI	21.3 [19.7;23.9]	21.9 [20.0;24.0]	0.158	21.4 [19.7;23.7]	21.6 [19.9;24.3]	0.252	21.5 [19.7;23.7]	21.6 [19.8;24.4]	0.249	21.3 [19.7;23.7]	21.6 [19.8;24.1]	0.425
MaternalSmoking:			0.002			0.004			0.046			<0.001
NonSmoker	320 (81.0%)	64 (71.9%)		270 (81.6%)	114 (74.5%)		241 (81.1%)	143 (76.5%)		222 (83.1%)	162 (74.7%)
Smoker	47 (11.9%)	8 (8.99%)		40 (12.1%)	15 (9.80%)		36 (12.1%)	19 (10.2%)		34 (12.7%)	21 (9.68%)
'Missing'	28 (7.09%)	17 (19.1%)		21 (6.34%)	24 (15.7%)		20 (6.73%)	25 (13.4%)		11 (4.12%)	34 (15.7%)
EDI	-0.91 [-2.80;0.90]	-1.01 [-2.60;1.01]	0.933	-0.91 [-2.80;0.74]	-0.96 [-2.69;1.13]	0.725	-0.86 [-2.70;1.00]	-1.00 [-2.95;0.81]	0.539	-0.86 [-2.73;0.79]	-0.98 [-2.87;1.02]	0.868
ParentalEducation:			0.173			0.281			0.454			0.011
<MasterDegree	113 (28.6%)	34 (38.2%)		94 (28.4%)	53 (34.6%)		86 (29.0%)	61 (32.6%)		68 (25.5%)	79 (36.4%)
>=MasterDegree	280 (70.9%)	55 (61.8%)		235 (71.0%)	100 (65.4%)		209 (70.4%)	126 (67.4%)		197 (73.8%)	138 (63.6%)
'Missing'	2 (0.51%)	0 (0.00%)		2 (0.60%)	0 (0.00%)		2 (0.67%)	0 (0.00%)		2 (0.75%)	0 (0.00%)

## Sheet: Table S2 - Total effects
Supplementary Table S2. Association between each pair or air pollutant and child lung function parameter separately, evaluated using adjusted linear regression models. Associations with p-value<0.15 (Wald test) are highlighted in bold. The values were rounded (2 digits).
Exposure	Outcome	Number of participants	Effect estimate	Standard error	P-value
Ambient NO2	FRC	290	-0.13	0.09	0.14
Ambient PM10	FRC	295	-0.6	0.27	0.03
Ambient PM25	FRC	289	-0.6	0.29	0.04
Personal NO2	FRC	297	-0.1	0.12	0.44
Personal PM25	FRC	249	-0.21	0.14	0.13
OP (AA)	FRC	237	0.07	0.97	0.94
OP (DTT)	FRC	237	-1.91	1.28	0.14
Ambient NO2	LCI	290	0.01	0	0.26
Ambient PM10	LCI	295	0.02	0.01	0.17
Ambient PM25	LCI	289	0.02	0.02	0.16
Personal NO2	LCI	297	0	0.01	0.62
Personal PM25	LCI	249	-0.01	0.01	0.34
OP (AA)	LCI	237	-0.06	0.06	0.32
OP (DTT)	LCI	237	-0.09	0.07	0.22
Ambient NO2	MV	261	-0.09	1.9	0.96
Ambient PM10	MV	265	-6.16	5.92	0.3
Ambient PM25	MV	261	-4.53	6.2	0.47
Personal NO2	MV	267	-5.54	2.57	0.03
Personal PM25	MV	264	-3.88	2.87	0.18
OP (AA)	MV	255	-3.45	19.19	0.86
OP (DTT)	MV	255	-49	26.32	0.06
Ambient NO2	RR	261	-0.03	0.07	0.62
Ambient PM10	RR	265	-0.23	0.22	0.3
Ambient PM25	RR	261	-0.16	0.23	0.5
Personal NO2	RR	267	-0.07	0.1	0.45
Personal PM25	RR	264	-0.02	0.11	0.83
OP (AA)	RR	255	-0.51	0.72	0.48
OP (DTT)	RR	255	-0.57	0.99	0.57
Ambient NO2	TV	261	0	0.04	0.94
Ambient PM10	TV	265	-0.01	0.13	0.91
Ambient PM25	TV	261	-0.03	0.14	0.84
Personal NO2	TV	267	-0.05	0.06	0.35
Personal PM25	TV	264	-0.04	0.06	0.49
OP (AA)	TV	255	0.46	0.43	0.29
OP (DTT)	TV	255	-0.47	0.59	0.43
Ambient NO2	tPTEF/tE	261	-0.02	0.07	0.83
Ambient PM10	tPTEF/tE	265	0.04	0.23	0.86
Ambient PM25	tPTEF/tE	261	0.04	0.23	0.86
Personal NO2	tPTEF/tE	267	0.02	0.1	0.81
Personal PM25	tPTEF/tE	264	0.1	0.11	0.36
OP (AA)	tPTEF/tE	255	0.37	0.7	0.6
OP (DTT)	tPTEF/tE	255	1.23	0.97	0.21

## Sheet: Table S3 - Mediating CpGs
Supplementary Table S3: CpGs sites significantly mediating or suppressing the association between an air pollutant and any lung function parameters (detected with HDMAX2; FDR<0.2).
								Main analysis											Robustness analysis (RA; winsorized extreme values)						Robustness analysis (RA; further adjustment of PM2.5 OP models for personal NO2 exposure)
									Indirect effect		Direct effect		Total effect		M~X (model M1)		Y~M (Model M2)		Indirect effect						Indirect effect
CpG	Exposure	Outcome	Chromosome	Position	Gene name	Genomic location	Relation To Island	HDMAX2 FDR-corrected p-value	Estimate	P-value	Estimate	P-value	Estimate	P-value	Estimate	P-value	Estimate	P-value	Estimate	P-value	Percent change in indirect effect (RA vs main analysis)	Is the detected CpG robust to exteme values?	HDMAX2 FDR-corrected p-value	Is the CpG detected with HDMAX2 in the RA analysis?	Estimate	P-value	Percent change in indirect effect (RA vs main analysis)	Is the detected CpG robust to adjustment for personal NO2?	HDMAX2 FDR-corrected p-value	Is the CpG detected with HDMAX2 in the RA analysis?	Rho for the indirect effect
cg12304200	OP (AA)	FRC	chr10	97415476	ALDH18A1	5'UTR	N_Shore	0.00673371	-0.994601	0	0.93735	0.342	-0.0572507	0.968	-0.114792	1.49216e-05	8.72668	0.000139329	-1.02894	0	3.45219	Yes	0.00184253	Yes	-1.03826	0	4.38961	Yes	0.00703961	Yes	0.25
cg20571913	OP (AA)	FRC	chr17	78161495	CARD14	Body;TSS200	N_Shelf	0.134294	-0.688853	0.004	0.735145	0.456	0.0462923	0.954	-0.1019	0.00100075	6.70259	0.000634926	-0.733924	0	6.54296	Yes	undetected	No	-0.666733	0	-3.21106	Yes	undetected	No	0.225
cg23827572	OP (AA)	FRC	chr12	114846313	TBX5	TSS200	Island	0.105292	0.692058	0	-0.728454	0.458	-0.0363969	0.938	-0.249033	0.00062317	-2.77527	0.000958623	0.641194	0	-7.3496	Yes	undetected	No	0.688398	0	-0.528864	Yes	undetected	No	-0.225
cg06862374	OP (AA)	LCI	chr2	219736549	WNT6	Body	Island	0.131584	0.0442636	0.002	-0.116308	0.036	-0.0720445	0.188	0.133408	0.000947958	0.332849	0.000114327	0.0416236	0	-5.96434	Yes	undetected	No	0.0493119	0	11.405	Yes	0.114017	Yes	0.275
cg23259375	OP (AA)	LCI	chr6	26016732	H3P26		N_Shelf	0.131584	0.0447589	0	-0.107297	0.062	-0.0625382	0.248	0.114885	9.93648e-05	0.390217	0.000911507	0.0425324	0	-4.97434	Yes	undetected	No	0.0439255	0	-1.862	Yes	undetected	No	0.225
cg24568116	OP (AA)	LCI	chr7	936081	Intergenic		N_Shore	0.131584	0.0436067	0	-0.0947419	0.098	-0.0511352	0.348	0.0846119	6.63473e-05	0.526989	0.00135851	0.0333724	0	-23.4695	No	undetected	No	0.0452732	0.002	3.82163	Yes	0.112174	Yes	0.225
cg26410133	OP (AA)	LCI	chr1	115051834	TRIM33	Body	N_Shore	0.189311	0.0415178	0.002	-0.0998769	0.05	-0.0583591	0.284	-0.0706284	0.00135748	-0.599119	0.000105843	0.0431589	0	3.9527	Yes	undetected	No	0.04348	0	4.72612	Yes	0.044095	Yes	-0.25
cg04632887	OP (DTT)	FRC	chr20	3065559	AVP	TSS200	S_Shore	0.129967	-0.934245	0.004	-1.0474	0.442	-1.98165	0.122	0.200344	0.000307573	-4.75543	0.00173079	-0.972919	0	4.13958	Yes	0.102817	Yes	-0.89697	0	-3.98981	Yes	0.161276	Yes	-0.225
cg10350722	OP (DTT)	FRC	chr12	3490214	Intergenic		OpenSea	0.129967	-0.945954	0	-1.12822	0.37	-2.07417	0.114	-0.0870298	0.00142827	10.7312	0.000492899	-0.890325	0	-5.88074	Yes	0.113785	Yes	-0.831665	0	-12.0819	Yes	undetected	No	0.175
cg10464312	OP (DTT)	FRC	chr2	66672688	MEIS1	Body	Island	0.129967	-0.974538	0	-1.17895	0.358	-2.15349	0.092	-0.0511822	0.000361768	18.9416	0.00129339	-0.977811	0	0.335878	Yes	0.0550406	Yes	-0.92417	0.002	-5.16842	Yes	0.133475	Yes	0.15
cg12121347	OP (DTT)	FRC	chr16	11178449	CLEC16A	Body	OpenSea	0.129967	-0.975953	0.002	-1.04058	0.436	-2.01653	0.122	-0.0786778	0.000338932	12.0397	0.00180959	-0.935318	0	-4.16363	Yes	0.131907	Yes	-0.916068	0.002	-6.13608	Yes	0.141763	Yes	0.15
cg12304200	OP (DTT)	FRC	chr10	97415476	ALDH18A1	5'UTR	N_Shore	0.129967	-1.37151	0.004	-0.85027	0.538	-2.22178	0.112	-0.178362	1.22202e-06	7.82359	0.000716554	-1.41662	0	3.28916	Yes	0.0477291	Yes	-1.47344	0	7.43133	Yes	0.0774586	Yes	0.225
cg18581709	OP (DTT)	FRC	chr8	59860381	TOX	Body	OpenSea	0.178409	-0.810168	0.004	-1.14155	0.346	-1.95172	0.15	-0.0659656	0.00237003	12.0937	0.0019288	-0.762766	0.002	-5.85084	Yes	undetected	No	-0.827287	0.002	2.11306	Yes	0.142356	Yes	0.175
cg18643267	OP (DTT)	FRC	chr3	124496419	ITGB5	Body	OpenSea	0.164209	0.914996	0	-3.05833	0.034	-2.14333	0.126	-0.132051	0.00043675	-6.92773	0.00191459	0.910725	0.002	-0.466882	Yes	undetected	No	0.910114	0	-0.533655	Yes	0.174215	Yes	-0.225
cg19666791	OP (DTT)	FRC	chr2	201677752	BZW1;LOC101927795	5'UTR;Body;TSS1500	S_Shore	0.129967	-0.853487	0	-1.25936	0.346	-2.11285	0.114	-0.0801594	0.00149787	10.6101	0.00145822	-0.806635	0	-5.4894	Yes	0.136797	Yes	-0.843556	0	-1.16354	Yes	0.139399	Yes	0.2
cg22114211	OP (DTT)	FRC	chr10	91041426	LIPA		OpenSea	0.129967	-1.11918	0.002	-0.829776	0.472	-1.94895	0.13	-0.054483	0.00161558	20.9582	1.62111e-05	-1.11239	0	-0.60655	Yes	0.129622	Yes	-1.13368	0	1.29561	Yes	0.139607	Yes	0.25
cg23564931	OP (DTT)	FRC	chr17	66511075	PRKAR1A	5'UTR;TSS1500	S_Shelf	0.129967	-0.872861	0	-1.16875	0.364	-2.04161	0.11	-0.0702474	0.00122248	12.3809	0.00163085	-0.867796	0	-0.580315	Yes	0.135188	Yes	-0.821845	0.002	-5.84468	Yes	0.140791	Yes	0.175
cg23582284	OP (DTT)	FRC	chr5	133842146	LOC101927934	TSS200	OpenSea	0.136409	-0.85999	0.004	-1.23348	0.328	-2.09347	0.104	-0.119129	0.00185236	7.08514	0.00140381	-0.837664	0.002	-2.59611	Yes	undetected	No	-0.849055	0.002	-1.27151	Yes	0.141265	Yes	0.225
cg23739138	OP (DTT)	FRC	chr14	21567186	TMEM253;ZNF219	1stExon;5'UTR;TSS1500;TSS200	S_Shore	0.129967	-0.948747	0	-0.952151	0.472	-1.9009	0.166	-0.0815816	0.000575182	11.7712	0.00101638	-1.01796	0	7.29516	Yes	0.053771	Yes	-1.02238	0	7.76051	Yes	0.119138	Yes	0.225
cg05714552	OP (DTT)	LCI	chr6	32118295	PRRT1	Body	Island	0.185495	0.0604943	0.002	-0.16697	0.034	-0.106476	0.198	0.0864964	0.001319	0.696459	0.000101556	0.0588882	0	-2.65508	Yes	0.188206	Yes	0.0638602	0	5.564	Yes	0.122697	Yes	0.275
cg05719032	OP (DTT)	LCI	chr22	50970564	ODF3B	5'UTR	Island	0.188945	0.0639999	0	-0.174296	0.018	-0.110296	0.14	0.0922211	0.00137504	0.689262	2.85144e-05	0.0541341	0	-15.4152	Yes	0.141328	Yes	0.0643397	0	0.530986	Yes	0.199874	Yes	0.275
cg07311635	OP (DTT)	LCI	chr20	17518098	BFSP1	5'UTR;Body	OpenSea	0.0351621	0.0716563	0	-0.174106	0.012	-0.10245	0.168	-0.115052	0.000298513	-0.635302	2.33624e-05	0.0739979	0	3.26774	Yes	0.0263501	Yes	0.0725803	0	1.28946	Yes	0.0348482	Yes	-0.275
cg26083389	OP (DTT)	LCI	chr5	132323789	ENSG00000229738		OpenSea	0.158002	0.0606023	0	-0.17041	0.026	-0.109808	0.164	-0.15311	0.000994298	-0.385439	0.00019195	0.0588878	0	-2.829	Yes	0.134919	Yes	0.0592707	0	-2.19728	Yes	0.11378	Yes	-0.25
cg03186149	OP (DTT)	RR	chr19	46877200	PPP5C	Body	OpenSea	0.156487	-0.641709	0.004	0.0682914	0.94	-0.573417	0.576	-0.0948005	0.00121835	6.97145	0.00137006	-0.673534	0	4.95938	Yes	0.159422	Yes	-0.660866	0	2.9853	Yes	undetected	No	0.2
cg06080068	OP (DTT)	RR	chr1	10567799	PEX14	Body	OpenSea	0.000821719	-1.14789	0	0.693933	0.502	-0.453961	0.67	-0.125699	1.60017e-05	9.09794	4.38512e-05	-1.1719	0	2.09094	Yes	0.000760527	Yes	-1.16652	0	1.62286	Yes	0.000763339	Yes	0.275
cg11314787	OP (DTT)	RR	chr6	33866109	ENSG00000233183		OpenSea	0.189169	0.646894	0.004	-1.21348	0.24	-0.566585	0.592	0.0971616	0.000874786	6.67627	0.00208398	0.630274	0	-2.56926	Yes	0.16832	Yes	0.654863	0	1.23183	Yes	undetected	No	0.2
cg16107712	OP (DTT)	RR	chr10	11573132	USP6NL	Body	OpenSea	0.185878	-0.731336	0	0.131241	0.922	-0.600095	0.568	-0.0597042	0.00158256	12.0907	0.000346199	-0.751129	0	2.70649	Yes	0.144632	Yes	-0.629512	0.002	-13.9229	Yes	undetected	No	0.225
cg17969951	OP (DTT)	RR	chr12	112215328	ALDH2	Body	OpenSea	0.195387	-0.642996	0	0.0706185	0.948	-0.572377	0.574	0.062576	0.00170957	-10.3039	0.00123145	-0.641847	0	-0.178753	Yes	0.195316	Yes	-0.679315	0	5.64833	Yes	undetected	No	-0.2
cg21700166	OP (DTT)	RR	chr14	91720227	GPR68	TSS200	Island	0.0237933	-0.854786	0	0.313013	0.762	-0.541772	0.582	0.0824946	0.00019122	-10.2373	0.00036522	-0.869496	0	1.72093	Yes	0.0276737	Yes	-0.805256	0	-5.79436	Yes	undetected	No	-0.225
cg03906245	OP (DTT)	tPTEF/tE	chr7	105494556	ATXN7L1	Body	OpenSea	0.0669998	-0.79718	0	2.02015	0.032	1.22297	0.212	-0.0758696	0.000403056	10.3479	0.000314081	-0.784718	0	-1.56329	Yes	0.118535	Yes	-0.757409	0	-4.98895	Yes	undetected	No	0.225
cg23153227	Personal NO2	TV	chr6	27725408	Intergenic		OpenSea	0.0206054	-0.0627797	0	0.0103036	0.884	-0.0524761	0.358	-0.0106869	0.000226612	5.84045	1.63264e-06	-0.0610085	0	-2.82135	Yes	0.0606164	Yes	-	-	-	-	-	-	0.3
cg26410133	Personal PM25	LCI	chr1	115051834	TRIM33	Body	N_Shore	0.0782745	0.00689174	0	-0.0149443	0.068	-0.00805256	0.366	-0.012055	0.000437359	-0.557358	0.000183405	0.00661203	0	-4.05864	Yes	0.0716609	Yes	-	-	-	-	-	-	-0.25

## Sheet: Table S4 - CpGs ambient expo
Supplementary Table S4: CpGs sites mediating the effect of personal PAPE exposure on newborns' lung function which were replicated with at least one ambient exposure (causal indirect effect nominal p-value < 0.05, bootstrap test)
	Main analysis									Replication with ambient exposures
				Indirect effect								Indirect effect		Direct effect		Total effect
CpG	Personal Exposure	Outcome	HDMAX2 FDR-corrected p-value	Estimate	P-value	Chromosome	Position	Gene name	Genomic location	Ambient Exposure	Outcome	Estimate	P-value	Estimate	P-value	Estimate	P-value
cg04632887	OP (DTT)	FRC	0.129967	-0.934245	0.004	chr20	3065559	AVP	TSS200	Ambient PM10	FRC	-0.0861555	0.026	-0.523633	0.066	-0.609789	0.032
cg04632887	OP (DTT)	FRC	0.129967	-0.934245	0.004	chr20	3065559	AVP	TSS200	Ambient PM25	FRC	-0.083697	0.04	-0.53656	0.092	-0.620257	0.048
cg10464312	OP (DTT)	FRC	0.129967	-0.974538	0	chr2	66672688	MEIS1	Body	Ambient PM25	FRC	-0.0841004	0.048	-0.555914	0.072	-0.640015	0.044
cg10464312	OP (DTT)	FRC	0.129967	-0.974538	0	chr2	66672688	MEIS1	Body	Ambient PM10	FRC	-0.0871902	0.04	-0.539341	0.056	-0.626531	0.03
cg12304200	OP (AA)	FRC	0.00673371	-0.994601	0	chr10	97415476	ALDH18A1	5'UTR	Ambient PM10	FRC	-0.116803	0.006	-0.501952	0.096	-0.618756	0.034
cg12304200	OP (AA)	FRC	0.00673371	-0.994601	0	chr10	97415476	ALDH18A1	5'UTR	Ambient NO2	FRC	-0.0336714	0.018	-0.0966414	0.302	-0.130313	0.156
cg12304200	OP (AA)	FRC	0.00673371	-0.994601	0	chr10	97415476	ALDH18A1	5'UTR	Ambient PM25	FRC	-0.0982611	0.026	-0.52748	0.092	-0.625741	0.046
cg12304200	OP (DTT)	FRC	0.129967	-1.37151	0.004	chr10	97415476	ALDH18A1	5'UTR	Ambient PM10	FRC	-0.116803	0.006	-0.501952	0.096	-0.618756	0.034
cg12304200	OP (DTT)	FRC	0.129967	-1.37151	0.004	chr10	97415476	ALDH18A1	5'UTR	Ambient NO2	FRC	-0.0336714	0.018	-0.0966414	0.302	-0.130313	0.156
cg12304200	OP (DTT)	FRC	0.129967	-1.37151	0.004	chr10	97415476	ALDH18A1	5'UTR	Ambient PM25	FRC	-0.0982611	0.026	-0.52748	0.092	-0.625741	0.046
cg20571913	OP (AA)	FRC	0.134294	-0.688853	0.004	chr17	78161495	CARD14	Body;TSS200	Ambient NO2	FRC	-0.0322035	0.028	-0.0925313	0.332	-0.124735	0.186
cg23259375	OP (AA)	LCI	0.131584	0.0447589	0	chr6	26016732	H3P26		Ambient PM10	LCI	0.00629105	0.006	0.0160059	0.286	0.0222969	0.132
cg23259375	OP (AA)	LCI	0.131584	0.0447589	0	chr6	26016732	H3P26		Ambient NO2	LCI	0.00232559	0	0.0034446	0.478	0.00577019	0.25
cg23259375	OP (AA)	LCI	0.131584	0.0447589	0	chr6	26016732	H3P26		Ambient PM25	LCI	0.00811818	0	0.0147677	0.378	0.0228859	0.154
cg23564931	OP (DTT)	FRC	0.129967	-0.872861	0	chr17	66511075	PRKAR1A	5'UTR;TSS1500	Ambient NO2	MV	-0.517242	0.048	0.41705	0.87	-0.100192	0.952
cg23564931	OP (DTT)	FRC	0.129967	-0.872861	0	chr17	66511075	PRKAR1A	5'UTR;TSS1500	Ambient NO2	FRC	-0.0333923	0.028	-0.0888921	0.344	-0.122284	0.186
cg23582284	OP (DTT)	FRC	0.136409	-0.85999	0.004	chr5	133842146	LOC101927934	TSS200	Ambient PM10	FRC	-0.0765108	0.046	-0.553693	0.05	-0.630203	0.032
cg24568116	OP (AA)	LCI	0.131584	0.0436067	0	chr7	936081			Ambient PM10	LCI	0.00389732	0.044	0.0176248	0.246	0.0215221	0.146
cg24568116	OP (AA)	LCI	0.131584	0.0436067	0	chr7	936081			Ambient PM25	LCI	0.00461084	0.032	0.0172594	0.296	0.0218703	0.178
cg26410133	OP (AA)	LCI	0.189311	0.0415178	0.002	chr1	115051834	TRIM33	Body	Ambient NO2	LCI	0.00149435	0.048	0.00415519	0.42	0.00564954	0.25
cg26410133	OP (AA)	LCI	0.189311	0.0415178	0.002	chr1	115051834	TRIM33	Body	Ambient PM10	LCI	0.00627388	0.006	0.0147647	0.33	0.0210386	0.158
cg26410133	OP (AA)	LCI	0.189311	0.0415178	0.002	chr1	115051834	TRIM33	Body	Ambient PM25	LCI	0.00535153	0.026	0.0168655	0.302	0.022217	0.18
cg26410133	Personal PM25	LCI	0.0782745	0.00689174	0	chr1	115051834	TRIM33	Body	Ambient NO2	LCI	0.00149435	0.048	0.00415519	0.42	0.00564954	0.25
cg26410133	Personal PM25	LCI	0.0782745	0.00689174	0	chr1	115051834	TRIM33	Body	Ambient PM10	LCI	0.00627388	0.006	0.0147647	0.33	0.0210386	0.158
cg26410133	Personal PM25	LCI	0.0782745	0.00689174	0	chr1	115051834	TRIM33	Body	Ambient PM25	LCI	0.00535153	0.026	0.0168655	0.302	0.022217	0.18

## Sheet: Table S5 - AMRs
Supplementary Table S5. Aggregated mediator regions (AMRs; 166 non-overlapping genomic intervals) significantly mediating the association between at least one air pollutant and one child lung function parameter.
											Main analysis																Robustness analysis (RA; winsorized extreme values)					Robustness analysis (RA; further adjustment for personal NO2)						Imprinted genes			Present in mQTL database
											Indirect effect			Direct effect			Proportion mediated			Total effect			M~X (model M1)		Y~M (Model M2)		Indirect effect					Indirect effect
Exposure	Outcome	AMR identifier	Chromosome	Start	End	Gene name	Genomic location	FDR	Number of probes	Number of reliable probes	Estimate	P-value	CI (95%)	Estimate	P-value	CI (95%)	Estimate	P-value	New estimate	Estimate	P-value	CI (95%)	Estimate	P-value	Estimate	P-value	Estimate	P-value	95% CI	Percent change in indirect effect (RA vs main analysis)	Is the detected AMR robust to exteme values?	Estimate	P-value	95% CI	Percent change in indirect effect (RA vs main analysis)	Is the detected AMR robust to adjustment for personal NO2?	Rho for the indirect effect	Overlap with an imprinted gene ?	Imprinted gene source	Expressed allele
OP (AA)	FRC	chr7:150019972-150020961	chr7	150019972	150020961	ACTR3C;LRRC61	1stExon;5'UTR;TSS1500;TSS200	1.42497e-12	16	5	-0.43	0.016	[-0.954;-0.064]	0.554	0.57	[-1.417;2.553]	-0.139	0.898	0.437	0.124	0.894	[0.894;0.124]	0.065	0.009	-6.622	0.008	-0.272	0.104	[-0.775;0.036]	-36.7442	No	-0.408	0.02	[-0.91;-0.059]	-5.11628	Yes	-0.2	No			No
OP (AA)	FRC	chr19:51869400-51870714	chr19	51869400	51870714	;CLDND2;ETFB	1stExon;3'UTR;5'UTR;Body;TSS1500;TSS200	1.06292e-08	11	9	0.318	0.044	[0.005;0.792]	-0.35	0.724	[-2.239;1.604]	-0.014	0.984	0.476	-0.032	0.972	[0.972;-0.032]	0.054	0.029	6.035	0.015	0.273	0.08	[-0.031;0.743]	-14.1509	No	0.335	0.038	[0.022;0.794]	5.34591	Yes	0.15	No			No
OP (AA)	FRC	chr13:102104706-102105129	chr13	102104706	102105129	ITGBL1	1stExon;5'UTR;TSS1500;TSS200	2.3335e-06	7	7	-0.389	0.01	[-0.892;-0.048]	0.444	0.656	[-1.325;2.396]	-0.003	0.998	0.467	0.055	0.996	[0.996;0.055]	-0.052	0.01	7.538	0.011	-0.431	0.016	[-0.961;-0.064]	10.7969	Yes	-0.38	0.006	[-0.837;-0.041]	-2.31362	Yes	0.15	No			No
OP (AA)	FRC	chr4:165953017-165953306	chr4	165953017	165953306	TRIM60	1stExon;5'UTR;TSS200	1.10118e-06	7	4	-0.373	0.032	[-0.885;-0.022]	0.577	0.578	[-1.293;2.611]	-0.104	0.904	0.393	0.204	0.88	[0.88;0.204]	-0.057	0.035	6.524	0.004	-0.365	0.046	[-0.902;0]	-2.14477	Yes	-0.359	0.034	[-0.822;-0.009]	-3.75335	Yes	0.2	No			No
OP (AA)	FRC	chr17:46682307-46682413	chr17	46682307	46682413	HOXB-AS3;HOXB6;LOC404266	1stExon;5'UTR;Body;TSS200	1.22669e-06	6	5	0.338	0.032	[0.013;0.809]	-0.366	0.698	[-2.363;1.596]	0.005	0.994	0.48	-0.028	0.986	[0.986;-0.028]	0.072	0.027	4.671	0.012	0.321	0.034	[0.011;0.798]	-5.02959	Yes	0.358	0.026	[0.042;0.825]	5.91716	Yes	0.15	No			No
OP (AA)	FRC	chr2:31805914-31806234	chr2	31805914	31806234	SRD5A2	1stExon;5'UTR;TSS200	3.40126e-07	6	6	-0.327	0.03	[-0.791;-0.02]	0.438	0.63	[-1.542;2.32]	-0.096	0.898	0.427	0.111	0.896	[0.896;0.111]	-0.134	0.024	2.456	0.016	-0.326	0.038	[-0.824;-0.015]	-0.30581	Yes	-0.346	0.022	[-0.778;-0.027]	5.8104	Yes	0.15	No			No
OP (AA)	FRC	chr11:8931472-8931708	chr11	8931472	8931708	AKIP1;C11orf17;ST5	5'UTR;TSS1500	4.75156e-08	4	4	-0.401	0.032	[-0.911;-0.019]	0.513	0.582	[-1.319;2.502]	-0.121	0.9	0.439	0.112	0.892	[0.892;0.112]	-0.114	0.023	3.543	0.004	-0.412	0.026	[-0.976;-0.035]	2.74314	Yes	-0.412	0.016	[-0.905;-0.049]	2.74314	Yes	0.2	No			Yes
OP (AA)	FRC	chr21:47404108-47404268	chr21	47404108	47404268	COL6A1	Body	6.33852e-08	4	3	-0.589	0.008	[-1.283;-0.133]	0.481	0.618	[-1.3;2.319]	0.284	0.92	0.55	-0.108	0.916	[0.916;-0.108]	-0.043	0.017	13.513	0	-0.45	0.062	[-1.031;0.011]	-23.5993	No	-0.598	0.004	[-1.203;-0.117]	1.52801	Yes	0.25	No			No
OP (AA)	FRC	chr16:67686831-67687119	chr16	67686831	67687119	RLTPR	Body	3.04911e-07	3	1	-0.616	0.006	[-1.222;-0.156]	0.716	0.424	[-1.331;2.656]	-0.211	0.918	0.462	0.1	0.912	[0.912;0.1]	-0.126	0.005	4.801	0	-0.656	0.006	[-1.314;-0.158]	6.49351	Yes	-0.611	0	[-1.171;-0.169]	-0.811688	Yes	0.25	No			No
OP (AA)	FRC	chr17:38473118-38473222	chr17	38473118	38473222	RARA	5'UTR;TSS1500	0.000213299	3	3	-0.325	0.036	[-0.807;-0.017]	0.386	0.702	[-1.623;2.344]	-0.065	0.936	0.457	0.061	0.928	[0.928;0.061]	-0.087	0.01	3.733	0.04	-0.329	0.04	[-0.814;-0.009]	1.23077	Yes	-0.333	0.028	[-0.77;-0.025]	2.46154	Yes	0.15	No			No
OP (AA)	FRC	chr19:2540906-2541104	chr19	2540906	2541104	GNG7	5'UTR	8.92722e-08	3	3	-0.597	0.002	[-1.235;-0.171]	0.717	0.458	[-1.218;2.662]	-0.227	0.906	0.454	0.12	0.904	[0.904;0.12]	-0.097	0	6.051	0.006	-0.536	0.004	[-1.135;-0.104]	-10.2178	Yes	-0.602	0.006	[-1.151;-0.16]	0.837521	Yes	0.2	No			No
OP (DTT)	FRC	chr7:150019972-150020961	chr7	150019972	150020961	ACTR3C;LRRC61	1stExon;5'UTR;TSS1500;TSS200	1.71996e-11	14	5	-0.726	0.018	[-1.562;-0.113]	-1.34	0.296	[-3.951;1.346]	0.299	0.146	0.351	-2.066	0.128	[0.128;-2.066]	0.135	0	-5.478	0.02	-0.541	0.03	[-1.287;-0.026]	-25.4821	No	-0.706	0.018	[-1.523;-0.122]	-2.75482	Yes	-0.15	No			No
OP (DTT)	FRC	chr3:45883248-45883859	chr3	45883248	45883859	LZTFL1	1stExon;5'UTR;Body;TSS1500;TSS200	6.99191e-12	12	12	-0.547	0.018	[-1.222;-0.056]	-1.517	0.266	[-4.042;0.99]	0.237	0.12	0.265	-2.064	0.11	[0.11;-2.064]	-0.271	0.008	2.007	0.015	-0.508	0.018	[-1.198;-0.044]	-7.1298	Yes	-0.543	0.01	[-1.183;-0.062]	-0.731261	Yes	0.15	No			No
OP (DTT)	FRC	chr22:46481602-46482023	chr22	46481602	46482023	LOC400931;MIRLET7BHG	Body;TSS1500;TSS200	1.13779e-10	11	5	-0.827	0.014	[-1.688;-0.181]	-1.168	0.354	[-3.487;1.427]	0.363	0.138	0.415	-1.995	0.128	[0.128;-1.995]	-0.056	0.006	14.87	0	-0.692	0.01	[-1.496;-0.129]	-16.3241	Yes	-0.79	0	[-1.569;-0.182]	-4.474	Yes	0.25	No			No
OP (DTT)	FRC	chr5:150399780-150400531	chr5	150399780	150400531	GPX3	1stExon;5'UTR;Body;TSS1500;TSS200	4.7029e-13	11	11	-0.455	0.034	[-1.074;-0.031]	-1.564	0.228	[-4.1;0.963]	0.197	0.14	0.225	-2.019	0.114	[0.114;-2.019]	-0.152	0.014	3.032	0.026	-0.533	0.014	[-1.23;-0.061]	17.1429	Yes	-0.424	0.026	[-0.988;-0.021]	-6.81319	Yes	0.15	No			No
OP (DTT)	FRC	chr1:1266467-1266700	chr1	1266467	1266700	TAS1R3	TSS1500;TSS200	2.78426e-06	7	7	-0.52	0.03	[-1.191;-0.03]	-1.499	0.224	[-4.021;0.997]	0.228	0.14	0.258	-2.019	0.11	[0.11;-2.019]	-0.034	0.025	15.701	0.004	-0.421	0.04	[-1.05;-0.016]	-19.0385	Yes	-0.526	0.026	[-1.175;-0.041]	1.15385	Yes	0.15	No			No
OP (DTT)	FRC	chr3:109035304-109035649	chr3	109035304	109035649	DPPA2	1stExon;5'UTR;TSS1500;TSS200	4.69418e-08	7	5	-0.53	0.024	[-1.214;-0.047]	-1.403	0.276	[-4.03;1.101]	0.235	0.158	0.274	-1.933	0.146	[0.146;-1.933]	-0.092	0.01	5.849	0.014	-0.469	0.028	[-1.15;-0.039]	-11.5094	Yes	-0.503	0.02	[-1.109;-0.053]	-5.09434	Yes	0.15	No			No
OP (DTT)	FRC	chr7:43288634-43289038	chr7	43288634	43289038	HECW1	Body	4.10538e-08	6	5	-0.74	0.018	[-1.52;-0.137]	-1.336	0.308	[-4.104;1.287]	0.318	0.114	0.356	-2.075	0.1	[0.1;-2.075]	-0.059	0	12.255	0.017	-0.291	0.104	[-0.829;0.04]	-60.6757	No	-0.743	0.014	[-1.483;-0.135]	0.405405	Yes	0.1	No			No
OP (DTT)	FRC	chr11:8931472-8931708	chr11	8931472	8931708	AKIP1;C11orf17;ST5	5'UTR;TSS1500	8.93481e-10	4	4	-0.777	0.012	[-1.724;-0.141]	-1.26	0.338	[-3.7;1.207]	0.335	0.116	0.381	-2.037	0.112	[0.112;-2.037]	-0.245	0	3.156	0.011	-0.811	0.004	[-1.658;-0.172]	4.3758	Yes	-0.805	0.006	[-1.585;-0.193]	3.6036	Yes	0.15	No			No
OP (DTT)	FRC	chr13:102104706-102105129	chr13	102104706	102105129	ITGBL1	1stExon;5'UTR	7.87684e-06	4	4	-0.59	0.026	[-1.364;-0.044]	-1.41	0.288	[-3.964;1.171]	0.255	0.13	0.295	-2	0.108	[0.108;-2]	-0.118	0.001	4.944	0.037	-0.468	0.052	[-1.168;0.009]	-20.678	No	-0.588	0.024	[-1.265;-0.067]	-0.338983	Yes	0.15	No			No
OP (DTT)	FRC	chr21:47404108-47404268	chr21	47404108	47404268	COL6A1	Body	3.54534e-09	4	3	-0.888	0.002	[-1.828;-0.225]	-1.326	0.298	[-3.874;1.272]	0.37	0.1	0.401	-2.214	0.098	[0.098;-2.214]	-0.07	0.005	12.799	0	-0.743	0.006	[-1.59;-0.145]	-16.3288	Yes	-0.931	0	[-1.784;-0.268]	4.84234	Yes	0.25	No			No
OP (DTT)	FRC	chr1:243876785-243877024	chr1	243876785	243877024	AKT3	Body	4.33439e-06	3	3	-0.637	0.022	[-1.417;-0.076]	-1.422	0.262	[-3.851;1.203]	0.265	0.13	0.309	-2.059	0.116	[0.116;-2.059]	-0.034	0.012	18.448	0.003	-0.226	0.218	[-0.744;0.117]	-64.5212	No	-0.651	0.002	[-1.359;-0.12]	2.1978	Yes	0.15	No			No
OP (DTT)	FRC	chr10:64565641-64565772	chr10	64565641	64565772	ADO	1stExon;3'UTR	6.6611e-06	3	2	-0.577	0.036	[-1.264;-0.021]	-1.619	0.2	[-4.25;0.816]	0.248	0.11	0.263	-2.196	0.074	[0.074;-2.196]	-0.144	0.001	3.978	0.039	-0.516	0.046	[-1.225;-0.019]	-10.5719	Yes	-0.537	0.032	[-1.182;-0.048]	-6.93241	Yes	0.15	No			No
OP (DTT)	FRC	chr15:25434474-25434500	chr15	25434474	25434500	SNORD115-11;SNORD115-29;SNORD115-36;SNORD115-43	TSS200	2.25393e-06	3	3	0.592	0.012	[0.08;1.304]	-2.655	0.054	[-5.241;0.028]	-0.234	0.134	0.182	-2.063	0.122	[0.122;-2.063]	-0.125	0.007	-4.905	0.007	0.668	0.01	[0.131;1.428]	12.8378	Yes	0.581	0	[0.106;1.218]	-1.85811	Yes	-0.2	No			No
OP (DTT)	FRC	chr16:67686831-67687119	chr16	67686831	67687119	RLTPR	Body	8.07914e-09	3	1	-1.021	0.002	[-1.939;-0.32]	-0.961	0.458	[-3.624;1.622]	0.45	0.154	0.515	-1.981	0.156	[0.156;-1.981]	-0.236	0	4.353	0.001	-1.053	0	[-1.992;-0.339]	3.13418	Yes	-1.055	0	[-1.879;-0.356]	3.33007	Yes	0.25	No			No
OP (DTT)	FRC	chr17:47991607-47991806	chr17	47991607	47991806	;ENSG00000254039		2.74e-06	3	3	-0.929	0.008	[-1.849;-0.249]	-1.277	0.356	[-3.863;1.322]	0.387	0.11	0.421	-2.206	0.102	[0.102;-2.206]	-0.106	0	8.759	0.008	-0.72	0.01	[-1.512;-0.115]	-22.4973	No	-0.915	0.008	[-1.732;-0.252]	-1.507	Yes	0.15	No			No
OP (DTT)	FRC	chr19:2540906-2541104	chr19	2540906	2541104	GNG7	5'UTR	4.39695e-07	3	3	-0.747	0.018	[-1.598;-0.092]	-1.315	0.31	[-4.051;1.394]	0.326	0.13	0.362	-2.063	0.112	[0.112;-2.063]	-0.144	0	5.196	0.018	-0.704	0.01	[-1.504;-0.125]	-5.75636	Yes	-0.781	0.014	[-1.552;-0.156]	4.55154	Yes	0.15	No			No
OP (DTT)	FRC	chr2:169653212-169653384	chr2	169653212	169653384	NOSTRIN	5'UTR	1.73454e-06	3	2	-0.534	0.03	[-1.248;-0.053]	-1.614	0.236	[-4.187;1.019]	0.215	0.146	0.249	-2.148	0.12	[0.12;-2.148]	-0.054	0.004	9.741	0.032	-0.191	0.208	[-0.645;0.066]	-64.2322	No	-0.756	0.002	[-1.49;-0.174]	5	Yes	0.1	No			No
OP (DTT)	FRC	chr2:16124561-16124837	chr2	16124561	16124837			3.20864e-06	3	1	-0.72	0.01	[-1.6;-0.127]	-1.37	0.294	[-3.897;1.121]	0.306	0.118	0.344	-2.091	0.108	[0.108;-2.091]	-0.066	0.001	10.815	0.008	-0.448	0.032	[-1.077;-0.027]	-37.7778	No	-0.532	0.032	[-1.17;-0.051]	-0.374532	Yes	0.15	No			No
OP (DTT)	FRC	chr2:66672552-66672841	chr2	66672552	66672841	MEIS1	Body	3.54534e-09	3	3	-0.85	0.002	[-1.694;-0.251]	-1.175	0.398	[-3.762;1.359]	0.368	0.132	0.42	-2.024	0.134	[0.134;-2.024]	-0.043	0.002	19.728	0.001	-0.444	0.038	[-1.096;-0.02]	-47.7647	No	-0.845	0	[-1.63;-0.218]	-0.588235	Yes	0.15	No			No
OP (DTT)	FRC	chr3:64487026-64487329	chr3	64487026	64487329			2.55907e-07	3	1	-0.839	0.008	[-1.692;-0.209]	-1.167	0.368	[-3.774;1.294]	0.37	0.14	0.418	-2.006	0.132	[0.132;-2.006]	-0.052	0.002	16.062	0.001	-0.376	0.052	[-0.982;0.001]	-55.1847	No	-0.855	0.002	[-1.632;-0.234]	1.90703	Yes	0.15	No			No
OP (DTT)	FRC	chr4:1235734-1235781	chr4	1235734	1235781	CTBP1	5'UTR;Body	3.6725e-05	3	2	-0.48	0.03	[-1.164;-0.024]	-1.532	0.192	[-3.715;0.873]	0.209	0.12	0.239	-2.012	0.098	[0.098;-2.012]	-0.042	0.02	11.746	0.013	-0.286	0.108	[-0.826;0.04]	-40.4167	No	-0.593	0.008	[-1.283;-0.085]	-4.20032	Yes	0.15	No			No
OP (DTT)	FRC	chr4:153506266-153506552	chr4	153506266	153506552			3.20864e-06	3	3	-0.619	0.02	[-1.298;-0.099]	-1.356	0.3	[-3.995;1.085]	0.273	0.142	0.313	-1.975	0.13	[0.13;-1.975]	-0.045	0.016	13.708	0.002	-0.165	0.318	[-0.632;0.157]	-73.3441	No	-0.499	0.014	[-1.126;-0.039]	3.95833	Yes	0.15	No			No
OP (DTT)	FRC	chr5:133842047-133842146	chr5	133842047	133842146	LOC101927934	TSS200	6.33727e-09	3	3	-0.753	0.006	[-1.606;-0.153]	-1.361	0.288	[-3.813;1.194]	0.319	0.114	0.356	-2.114	0.108	[0.108;-2.114]	-0.092	0.003	8.024	0.003	-0.654	0.008	[-1.433;-0.123]	-13.1474	Yes	-0.736	0.004	[-1.459;-0.167]	-2.25764	Yes	0.2	No			No
OP (DTT)	FRC	chr6:139560477-139560597	chr6	139560477	139560597	ENSG00000272446		1.90174e-06	3	3	-0.687	0.01	[-1.511;-0.13]	-1.414	0.292	[-4.088;1.264]	0.285	0.132	0.327	-2.101	0.126	[0.126;-2.101]	-0.048	0.001	14.319	0.01	-0.284	0.11	[-0.831;0.034]	-58.6608	No	0.446	0.044	[0.011;1.04]	4.20561	Yes	0.15	No			No
OP (DTT)	FRC	chr6:108436274-108436519	chr6	108436274	108436519	OSTM1		4.33439e-06	3	3	0.428	0.048	[0.007;1.056]	-2.481	0.056	[-5.026;0.038]	-0.174	0.158	0.147	-2.053	0.11	[0.11;-2.053]	0.172	0.011	2.526	0.041	0.406	0.052	[-0.007;1.044]	-5.14019	No	-0.642	0.008	[-1.324;-0.114]	-6.55022	Yes	0.15	No			No
Personal NO2	FRC	chr5:110062342-110062837	chr5	110062342	110062837	TMEM232	1stExon;5'UTR;TSS1500;TSS200	7.53642e-14	12	7	0.049	0.018	[0.007;0.111]	-0.159	0.18	[-0.404;0.086]	-0.258	0.37	0.236	-0.11	0.352	[0.352;-0.11]	0.01	0.005	4.822	0.017	0.053	0.01	[0.007;0.12]	8.16327	Yes	-	-	-	-	-	0.15	No			No
Personal NO2	FRC	chr11:13690104-13690710	chr11	13690104	13690710	FAR1	1stExon;5'UTR;TSS200	7.53642e-14	10	10	0.042	0.024	[0.002;0.102]	-0.146	0.244	[-0.387;0.107]	-0.217	0.404	0.223	-0.104	0.392	[0.392;-0.104]	0.019	0.007	2.223	0.033	0.044	0.024	[0.003;0.104]	4.7619	Yes	-	-	-	-	-	0.15	No			No
Personal NO2	FRC	chr22:46481602-46482023	chr22	46481602	46482023	LOC400931;MIRLET7BHG	Body;TSS200	7.21e-07	9	3	-0.05	0.034	[-0.12;-0.004]	-0.053	0.664	[-0.287;0.184]	0.253	0.428	0.485	-0.103	0.434	[0.434;-0.103]	-0.004	0.038	12.103	0.001	-0.052	0.018	[-0.119;-0.006]	4	Yes	-	-	-	-	-	0.2	No			No
Personal NO2	FRC	chr2:239140023-239140369	chr2	239140023	239140369	LOC151174;LOC643387	Body;TSS1500;TSS200	2.5061e-10	8	2	0.075	0.004	[0.019;0.144]	-0.18	0.16	[-0.427;0.063]	-0.387	0.416	0.294	-0.106	0.412	[0.412;-0.106]	0.02	0.001	3.637	0.004	0.069	0.004	[0.016;0.143]	-8	Yes	-	-	-	-	-	0.15	No			No
Personal NO2	FRC	chr7:23719551-23719861	chr7	23719551	23719861	C7orf46	1stExon;5'UTR;TSS200	1.90242e-10	7	6	-0.044	0.02	[-0.104;-0.004]	-0.061	0.612	[-0.328;0.198]	0.244	0.388	0.419	-0.105	0.372	[0.372;-0.105]	0.02	0.01	-2.106	0.025	-0.045	0.022	[-0.107;-0.004]	2.27273	Yes	-	-	-	-	-	-0.15	No			No
Personal NO2	FRC	chr2:240168861-240169280	chr2	240168861	240169280	HDAC4	Body	6.85148e-08	4	3	-0.056	0.01	[-0.12;-0.009]	-0.058	0.63	[-0.298;0.2]	0.294	0.362	0.491	-0.114	0.36	[0.36;-0.114]	0.015	0.006	-3.711	0.006	-0.062	0.008	[-0.131;-0.013]	10.7143	Yes	-	-	-	-	-	-0.15	No			No
Personal PM25	FRC	chr22:46481602-46482023	chr22	46481602	46482023	LOC400931;MIRLET7BHG	Body;TSS200	2.88215e-07	9	3	-0.071	0.026	[-0.152;-0.011]	-0.131	0.368	[-0.418;0.155]	0.294	0.176	0.351	-0.202	0.162	[0.162;-0.202]	-0.005	0.021	12.926	0.001	-0.07	0.016	[-0.153;-0.012]	-1.40845	Yes	-	-	-	-	-	0.2	No			No
Personal PM25	FRC	chr16:55989932-55990926	chr16	55989932	55990926	CES5A	1stExon;5'UTR;TSS1500;TSS200	5.09854e-11	7	7	0.055	0.048	[0;0.132]	-0.251	0.084	[-0.527;0.036]	-0.213	0.23	0.18	-0.196	0.182	[0.182;-0.196]	-0.016	0.046	-3.354	0.003	0.051	0.038	[0.002;0.124]	-7.27273	Yes	-	-	-	-	-	-0.2	No			No
Personal PM25	FRC	chr10:64565641-64565772	chr10	64565641	64565772	ADO	1stExon;3'UTR	1.84538e-07	4	3	-0.064	0.008	[-0.14;-0.011]	-0.155	0.3	[-0.416;0.129]	0.25	0.136	0.292	-0.219	0.128	[0.128;-0.219]	-0.012	0.004	5.529	0.014	-0.061	0.012	[-0.141;-0.007]	-4.6875	Yes	-	-	-	-	-	0.15	No			No
Personal PM25	FRC	chr11:8931472-8931708	chr11	8931472	8931708	AKIP1;C11orf17;ST5	5'UTR;TSS1500	3.98052e-09	4	4	-0.078	0.01	[-0.16;-0.016]	-0.129	0.368	[-0.418;0.137]	0.324	0.156	0.377	-0.207	0.15	[0.15;-0.207]	-0.027	0	2.889	0.016	-0.079	0.008	[-0.167;-0.015]	1.28205	Yes	-	-	-	-	-	0.15	No			No
Personal PM25	FRC	chr16:73265882-73266047	chr16	73265882	73266047	ENSG00000261227;ZFHX3		1.43206e-06	4	4	0.05	0.032	[0.003;0.121]	-0.258	0.08	[-0.548;0.032]	-0.194	0.176	0.162	-0.208	0.148	[0.148;-0.208]	0.011	0.024	4.694	0.011	0.051	0.028	[0.003;0.121]	2	Yes	-	-	-	-	-	0.15	No			No
Personal PM25	FRC	chr21:47404108-47404268	chr21	47404108	47404268	COL6A1	Body	8.31069e-07	4	3	-0.072	0.04	[-0.157;-0.004]	-0.151	0.302	[-0.423;0.129]	0.279	0.15	0.323	-0.223	0.122	[0.122;-0.223]	-0.006	0.039	12.482	0	-0.07	0.03	[-0.157;-0.009]	-2.77778	Yes	-	-	-	-	-	0.25	No			No
Personal PM25	FRC	chr16:67686831-67687119	chr16	67686831	67687119	RLTPR	Body	1.00232e-06	3	1	-0.066	0.01	[-0.145;-0.009]	-0.136	0.33	[-0.423;0.162]	0.27	0.196	0.327	-0.202	0.186	[0.186;-0.202]	-0.019	0.007	3.561	0.006	-0.07	0	[-0.151;-0.015]	6.06061	Yes	-	-	-	-	-	0.2	No			No
Personal PM25	FRC	chr2:240040088-240040290	chr2	240040088	240040290	HDAC4	Body	9.06941e-07	3	3	-0.069	0.032	[-0.151;-0.004]	-0.146	0.302	[-0.45;0.122]	0.279	0.138	0.321	-0.215	0.11	[0.11;-0.215]	0.039	0	-1.723	0.037	-0.072	0.028	[-0.153;-0.009]	4.34783	Yes	-	-	-	-	-	-0.15	No			Yes
Personal PM25	FRC	chr8:142183506-142183677	chr8	142183506	142183677	DENND3	Body	8.29818e-06	3	2	-0.079	0.008	[-0.159;-0.016]	-0.129	0.384	[-0.402;0.154]	0.329	0.152	0.38	-0.208	0.148	[0.148;-0.208]	-0.011	0.005	7.048	0.001	-0.078	0	[-0.164;-0.018]	-1.26582	Yes	-	-	-	-	-	0.2	No			No
OP (AA)	LCI	chr16:67678592-67679164	chr16	67678592	67679164	RLTPR	1stExon;5'UTR;TSS1500;TSS200	1.8655e-08	9	2	0.02	0.028	[0.001;0.048]	-0.083	0.124	[-0.194;0.029]	-0.211	0.282	0.194	-0.063	0.258	[0.258;-0.063]	0.07	0.025	0.285	0.01	0.009	0.236	[-0.006;0.031]	-55	No	0.022	0.02	[0.003;0.049]	10	Yes	0.2	No			No
OP (AA)	LCI	chr16:29757317-29757565	chr16	29757317	29757565	C16orf54	1stExon;5'UTR;TSS1500;TSS200	4.66477e-08	8	6	0.026	0.008	[0.005;0.055]	-0.094	0.086	[-0.197;0.016]	-0.289	0.228	0.217	-0.068	0.22	[0.22;-0.068]	0.051	0.006	0.512	0.007	0.019	0.036	[0.001;0.046]	-26.9231	No	0.028	0.004	[0.007;0.059]	7.69231	Yes	0.2	No			No
OP (AA)	LCI	chr16:8961249-8961471	chr16	8961249	8961471	CARHSP1	1stExon;5'UTR;TSS200	4.2947e-07	6	6	-0.018	0.034	[-0.044;-0.001]	-0.048	0.378	[-0.153;0.056]	0.215	0.238	0.273	-0.066	0.224	[0.224;-0.066]	-0.038	0.016	0.488	0.024	-0.018	0.048	[-0.044;0]	0	Yes	-0.018	0.03	[-0.042;-0.001]	0	Yes	0.15	No			No
OP (AA)	LCI	chr2:71211939-71212157	chr2	71211939	71212157	ANKRD53	3'UTR;Body	8.77114e-07	4	4	0.025	0.014	[0.004;0.056]	-0.088	0.128	[-0.194;0.022]	-0.262	0.296	0.221	-0.063	0.286	[0.286;-0.063]	0.052	0.011	0.493	0.003	0.027	0.008	[0.005;0.06]	8	Yes	0.025	0.014	[0.004;0.054]	0	Yes	0.2	No			No
OP (AA)	LCI	chr10:79397929-79398055	chr10	79397929	79398055	KCNMA1	TSS1500	1.43133e-07	3	3	-0.022	0.022	[-0.05;-0.003]	-0.036	0.52	[-0.152;0.077]	0.248	0.306	0.379	-0.058	0.3	[0.3;-0.058]	-0.207	0.013	0.106	0.01	-0.025	0.012	[-0.055;-0.003]	13.6364	Yes	-0.024	0.008	[-0.05;-0.003]	9.09091	Yes	0.15	No			No
OP (AA)	LCI	chr2:87036947-87037038	chr2	87036947	87037038	;CD8A	;TSS1500	9.67014e-08	3	3	0.024	0.024	[0.003;0.053]	-0.086	0.116	[-0.193;0.024]	-0.269	0.292	0.218	-0.062	0.268	[0.268;-0.062]	0.059	0.011	0.422	0.004	0.023	0.042	[0.001;0.053]	-17.8571	Yes	0.026	0.014	[0.005;0.055]	8.33333	Yes	0.2	No			No
OP (AA)	LCI	chr2:97505274-97505464	chr2	97505274	97505464	ANKRD23	3'UTR;Body	3.55188e-07	3	3	0.028	0.016	[0.005;0.061]	-0.094	0.084	[-0.204;0.01]	-0.308	0.256	0.23	-0.066	0.24	[0.24;-0.066]	0.059	0.015	0.468	0.001	0.024	0.012	[0.003;0.054]	0	Yes	0.029	0.014	[0.006;0.061]	3.57143	Yes	0.2	No			No
OP (AA)	LCI	chr6:26016673-26016808	chr6	26016673	26016808	H3P26		4.66477e-08	3	3	0.029	0.01	[0.005;0.061]	-0.087	0.128	[-0.189;0.023]	-0.327	0.288	0.25	-0.058	0.282	[0.282;-0.058]	0.079	0.004	0.359	0.004	0.027	0.004	[0.005;0.059]	-6.89655	Yes	0.027	0.006	[0.006;0.057]	-6.89655	Yes	0.2	No			Yes
OP (AA)	LCI	chr6:16306376-16306683	chr6	16306376	16306683	ATXN1	3'UTR;Body	2.25592e-06	3	3	-0.021	0.026	[-0.049;-0.002]	-0.048	0.392	[-0.156;0.067]	0.237	0.238	0.304	-0.069	0.224	[0.224;-0.069]	-0.127	0.006	0.167	0.028	-0.023	0.022	[-0.054;-0.002]	9.52381	Yes	-0.02	0.02	[-0.045;-0.002]	-4.7619	Yes	0.15	No			No
OP (AA)	LCI	chr9:139927492-139927646	chr9	139927492	139927646	C9orf139;FUT7	5'UTR;Body;TSS1500	4.40063e-07	3	3	0.026	0.012	[0.005;0.058]	-0.099	0.066	[-0.207;0.009]	-0.269	0.208	0.208	-0.073	0.196	[0.196;-0.073]	0.04	0.009	0.675	0.003	0.02	0.036	[0;0.047]	-23.0769	No	0.027	0.014	[0.005;0.057]	3.84615	Yes	0.2	No			No
OP (DTT)	LCI	chr6:32118203-32118457	chr6	32118203	32118457	PRRT1	Body	8.94322e-09	13	10	0.038	0.018	[0.004;0.084]	-0.137	0.072	[-0.276;0.014]	-0.291	0.212	0.217	-0.099	0.194	[0.194;-0.099]	0.059	0.029	0.654	0	0.038	0.026	[0.004;0.082]	0	Yes	0.04	0.022	[0.006;0.085]	5.26316	Yes	0.25	No			No
OP (DTT)	LCI	chr6:30594455-30594862	chr6	30594455	30594862	ATAT1;C6orf134	1stExon;Body;TSS200	4.81975e-06	11	3	-0.035	0.032	[-0.077;-0.004]	-0.062	0.388	[-0.206;0.071]	0.305	0.2	0.361	-0.097	0.18	[0.18;-0.097]	-0.05	0.034	0.698	0.001	-0.028	0.032	[-0.067;-0.002]	-20	No	-0.033	0.038	[-0.075;-0.001]	-5.71429	Yes	0.25	No			No
OP (DTT)	LCI	chr10:103603291-103603869	chr10	103603291	103603869	KCNIP2	1stExon;5'UTR;TSS200	4.32007e-09	9	8	0.03	0.042	[0;0.072]	-0.137	0.07	[-0.271;0.015]	-0.228	0.18	0.18	-0.107	0.146	[0.146;-0.107]	0.108	0.028	0.272	0.005	0.027	0.032	[0.001;0.065]	-10	Yes	0.029	0.03	[0.003;0.065]	-3.33333	Yes	0.2	No			No
OP (DTT)	LCI	chr16:29757317-29757565	chr16	29757317	29757565	C16orf54	1stExon;5'UTR;TSS1500;TSS200	2.16996e-09	8	6	0.044	0.002	[0.01;0.092]	-0.153	0.034	[-0.301;-0.012]	-0.328	0.156	0.223	-0.109	0.154	[0.154;-0.109]	0.084	0.001	0.532	0.005	0.038	0.008	[0.008;0.08]	-13.6364	Yes	0.048	0.002	[0.014;0.095]	9.09091	Yes	0.2	No			No
OP (DTT)	LCI	chr19:10305754-10306043	chr19	10305754	10306043	DNMT1	TSS1500;TSS200	1.74388e-06	8	8	-0.03	0.03	[-0.07;-0.002]	-0.071	0.324	[-0.216;0.081]	0.242	0.2	0.297	-0.101	0.182	[0.182;-0.101]	-0.044	0.021	0.701	0.006	-0.029	0.022	[-0.069;-0.003]	-3.33333	Yes	-0.03	0.022	[-0.066;-0.003]	0	Yes	0.2	Yes	Gene Imprint + Otago	Paternal	No
OP (DTT)	LCI	chr22:50970443-50970943	chr22	50970443	50970943	ODF3B	1stExon;5'UTR;Body	2.11499e-16	7	6	0.063	0	[0.021;0.119]	-0.172	0.024	[-0.318;-0.028]	-0.5	0.138	0.268	-0.109	0.138	[0.138;-0.109]	0.126	0.002	0.5	0	0.055	0	[0.017;0.104]	-12.6984	Yes	0.063	0.002	[0.022;0.114]	0	Yes	0.3	No			No
OP (DTT)	LCI	chr3:109035304-109035649	chr3	109035304	109035649	DPPA2	1stExon;5'UTR;TSS1500;TSS200	1.2065e-06	7	5	0.029	0.028	[0.002;0.068]	-0.131	0.094	[-0.284;0.02]	-0.209	0.216	0.181	-0.102	0.188	[0.188;-0.102]	-0.092	0.01	-0.313	0.021	0.028	0.03	[0.002;0.066]	-3.44828	Yes	0.027	0.022	[0.002;0.063]	-6.89655	Yes	-0.15	No			No
OP (DTT)	LCI	chr5:23507457-23507656	chr5	23507457	23507656	PRDM9	TSS1500;TSS200	2.76638e-07	6	4	0.03	0.038	[0.002;0.069]	-0.134	0.06	[-0.285;0.009]	-0.237	0.188	0.183	-0.104	0.154	[0.154;-0.104]	-0.12	0.037	-0.244	0.003	0.03	0.03	[0.002;0.069]	0	Yes	0.029	0.026	[0.002;0.066]	-3.33333	Yes	-0.2	No			No
OP (DTT)	LCI	chr19:6772687-6773074	chr19	6772687	6773074	VAV1	1stExon;5'UTR;Body;TSS200	6.20864e-07	5	5	0.043	0.004	[0.01;0.088]	-0.153	0.046	[-0.291;-0.004]	-0.326	0.144	0.219	-0.11	0.144	[0.144;-0.11]	0.05	0.002	0.862	0.005	0.039	0.01	[0.008;0.081]	-9.30233	Yes	0.044	0.002	[0.011;0.089]	2.32558	Yes	0.2	No			No
OP (DTT)	LCI	chr3:113250920-113251417	chr3	113250920	113251417	SIDT1	1stExon;5'UTR;TSS1500;TSS200	4.7801e-09	5	1	0.053	0.006	[0.014;0.106]	-0.158	0.028	[-0.303;-0.015]	-0.414	0.166	0.251	-0.105	0.16	[0.16;-0.105]	0.104	0	0.508	0.005	0.051	0	[0.013;0.099]	-3.77358	Yes	0.054	0.006	[0.016;0.101]	1.88679	Yes	0.2	No			No
OP (DTT)	LCI	chr6:7468780-7469052	chr6	7468780	7469052			8.58543e-08	5	3	0.053	0	[0.015;0.104]	-0.153	0.044	[-0.304;-0.008]	-0.417	0.19	0.257	-0.099	0.19	[0.19;-0.099]	-0.104	0	-0.509	0.004	0.052	0.004	[0.015;0.102]	-1.88679	Yes	0.051	0.002	[0.017;0.096]	-3.77358	Yes	-0.2	No			No
OP (DTT)	LCI	chr16:29674958-29675214	chr16	29674958	29675214	SPN	5'UTR;Body	1.24263e-07	4	4	0.042	0.01	[0.009;0.089]	-0.155	0.046	[-0.308;-0.012]	-0.326	0.132	0.213	-0.113	0.126	[0.126;-0.113]	0.076	0.006	0.542	0.002	0.036	0.006	[0.007;0.078]	-14.2857	Yes	0.043	0.004	[0.011;0.088]	2.38095	Yes	0.2	No			No
OP (DTT)	LCI	chr6:127663585-127663644	chr6	127663585	127663644	ECHDC1	5'UTR;TSS200	2.1539e-06	4	1	0.033	0.036	[0.001;0.076]	-0.138	0.056	[-0.28;0.003]	-0.248	0.17	0.193	-0.105	0.142	[0.142;-0.105]	-0.112	0.002	-0.29	0.029	0.031	0.034	[0.002;0.073]	-6.06061	Yes	0.033	0.024	[0.005;0.075]	0	Yes	-0.15	No			No
OP (DTT)	LCI	chr10:530804-531320	chr10	530804	531320	DIP2C	Body	3.51446e-07	3	3	0.042	0.006	[0.009;0.086]	-0.14	0.066	[-0.285;0.006]	-0.326	0.194	0.231	-0.098	0.192	[0.192;-0.098]	0.09	0.002	0.466	0.004	0.04	0.004	[0.009;0.082]	-4.7619	Yes	0.044	0.004	[0.012;0.087]	4.7619	Yes	0.2	No			No
OP (DTT)	LCI	chr16:67678592-67679164	chr16	67678592	67679164	RLTPR	1stExon;5'UTR	2.70674e-06	3	1	0.026	0.022	[0.001;0.065]	-0.124	0.098	[-0.281;0.016]	-0.197	0.212	0.173	-0.098	0.194	[0.194;-0.098]	0.09	0.01	0.298	0.033	0.021	0.068	[-0.001;0.055]	-19.2308	No	0.029	0.024	[0.003;0.066]	11.5385	Yes	0.15	No			No
OP (DTT)	LCI	chr19:36233296-36233380	chr19	36233296	36233380	TMEM149	1stExon;5'UTR;TSS200	1.91607e-05	3	2	0.034	0.03	[0.005;0.078]	-0.141	0.052	[-0.288;0.003]	-0.253	0.186	0.194	-0.107	0.156	[0.156;-0.107]	0.044	0.023	0.752	0.003	0.029	0.028	[0.002;0.068]	-14.7059	Yes	0.034	0.018	[0.006;0.077]	0	Yes	0.2	No			No
OP (DTT)	LCI	chr2:97505274-97505464	chr2	97505274	97505464	ANKRD23	3'UTR;Body	7.08041e-07	3	3	0.039	0.012	[0.006;0.085]	-0.145	0.064	[-0.293;0.009]	-0.283	0.192	0.212	-0.105	0.18	[0.18;-0.105]	0.083	0.013	0.474	0.001	0.03	0.016	[0.003;0.069]	-9.09091	Yes	0.035	0.012	[0.006;0.075]	6.06061	Yes	0.2	No			No
OP (DTT)	LCI	chr2:87036947-87037038	chr2	87036947	87037038	;CD8A	;TSS1500	4.88549e-07	3	3	0.033	0.022	[0.003;0.072]	-0.131	0.072	[-0.28;0.015]	-0.26	0.182	0.201	-0.098	0.168	[0.168;-0.098]	0.077	0.017	0.425	0.004	0.036	0.012	[0.006;0.077]	-7.69231	Yes	0.042	0.012	[0.01;0.087]	7.69231	Yes	0.25	No			No
OP (DTT)	LCI	chr5:53115488-53115644	chr5	53115488	53115644	;LINC02105		1.45248e-06	3	3	0.029	0.02	[0.003;0.071]	-0.126	0.086	[-0.271;0.016]	-0.225	0.222	0.187	-0.097	0.202	[0.202;-0.097]	0.055	0.016	0.525	0.014	0.026	0.026	[0.002;0.064]	-10.3448	Yes	0.026	0.032	[0.002;0.062]	-10.3448	Yes	0.15	No			No
OP (DTT)	LCI	chr9:139927492-139927646	chr9	139927492	139927646	C9orf139;FUT7	5'UTR;Body;TSS1500	2.01766e-07	3	3	0.044	0.006	[0.01;0.1]	-0.157	0.026	[-0.291;-0.01]	-0.32	0.13	0.219	-0.113	0.128	[0.128;-0.113]	0.062	0.003	0.695	0.002	0.037	0.004	[0.007;0.077]	-15.9091	Yes	0.042	0.004	[0.01;0.086]	-4.54545	Yes	0.2	No			No
Personal NO2	LCI	chr11:67182487-67183445	chr11	67182487	67183445	ATPGD1;CARNS1	1stExon;5'UTR;TSS1500;TSS200	5.76286e-10	8	8	0.002	0.034	[0;0.005]	0.002	0.808	[-0.011;0.014]	0.215	0.582	0.5	0.004	0.588	[0.588;0.004]	0.011	0.026	0.198	0.01	0.002	0.034	[0;0.005]	0	Yes	-	-	-	-	-	0.15	No			No
Personal NO2	LCI	chr15:81426359-81426669	chr15	81426359	81426669	C15orf26	1stExon;5'UTR;TSS1500;TSS200	7.68455e-07	7	3	0.002	0.022	[0;0.005]	0.001	0.852	[-0.011;0.014]	0.244	0.586	0.667	0.004	0.572	[0.572;0.004]	0.01	0.009	0.244	0.019	0.002	0.012	[0;0.006]	0	Yes	-	-	-	-	-	0.15	No			Yes
Personal NO2	LCI	chr4:118006618-118006832	chr4	118006618	118006832	TRAM1L1	1stExon;5'UTR;TSS200	5.32685e-08	7	2	-0.002	0.036	[-0.006;0]	0.006	0.364	[-0.007;0.018]	-0.209	0.598	0.25	0.004	0.562	[0.562;0.004]	-0.008	0.034	0.285	0.004	-0.002	0.048	[-0.005;0]	0	Yes	-	-	-	-	-	0.15	No			No
Personal NO2	LCI	chr2:239140023-239140369	chr2	239140023	239140369	LOC151174;LOC643387	Body;TSS1500;TSS200	5.59611e-07	6	2	0.003	0.04	[0;0.006]	0.001	0.936	[-0.012;0.014]	0.286	0.588	0.75	0.003	0.584	[0.584;0.003]	0.026	0	0.109	0.037	0.003	0.03	[0;0.006]	0	Yes	-	-	-	-	-	0.15	No			No
Personal NO2	LCI	chr5:139076599-139076830	chr5	139076599	139076830	ENSG00000249526		7.68455e-07	4	4	-0.002	0.046	[-0.005;0]	0.005	0.438	[-0.008;0.018]	-0.164	0.63	0.286	0.003	0.62	[0.62;0.003]	-0.016	0.024	0.121	0.03	-0.002	0.056	[-0.005;0]	0	No	-	-	-	-	-	0.15	No			No
Personal NO2	LCI	chr8:41168185-41168336	chr8	41168185	41168336	SFRP1	TSS1500	7.61794e-07	4	4	0.003	0.014	[0.001;0.007]	0.001	0.966	[-0.011;0.013]	0.321	0.598	0.75	0.004	0.596	[0.596;0.004]	0.008	0.01	0.387	0.001	0.003	0.006	[0.001;0.007]	0	Yes	-	-	-	-	-	0.2	No			No
Personal NO2	LCI	chr14:63670834-63670940	chr14	63670834	63670940	RHOJ	TSS1500;TSS200	3.01387e-06	3	3	-0.003	0.016	[-0.006;0]	0.006	0.34	[-0.007;0.019]	-0.233	0.574	0.333	0.004	0.566	[0.566;0.004]	-0.009	0.018	0.294	0.006	-0.002	0.018	[-0.006;0]	-33.3333	No	-	-	-	-	-	0.15	No			No
Personal NO2	LCI	chr5:53115488-53115644	chr5	53115488	53115644	;LINC02105		1.59796e-08	3	3	0.003	0.016	[0.001;0.006]	0	0.992	[-0.012;0.013]	0.282	0.636	1	0.003	0.632	[0.632;0.003]	0.006	0.005	0.495	0.008	0.003	0.01	[0;0.006]	0	Yes	-	-	-	-	-	0.15	No			No
Personal PM25	LCI	chr6:32118203-32118457	chr6	32118203	32118457	PRRT1	Body	4.25897e-07	13	10	0.004	0.036	[0;0.008]	-0.012	0.152	[-0.028;0.005]	-0.303	0.36	0.25	-0.008	0.328	[0.328;-0.008]	0.006	0.047	0.606	0	0.004	0.04	[0;0.008]	0	Yes	-	-	-	-	-	0.25	No			No
Personal PM25	LCI	chr14:58332479-58332963	chr14	58332479	58332963	SLC35F4	;1stExon;TSS1500;TSS200	5.35066e-11	9	9	-0.003	0.022	[-0.007;0]	-0.005	0.562	[-0.021;0.013]	0.248	0.376	0.375	-0.008	0.366	[0.366;-0.008]	-0.025	0.016	0.132	0.009	-0.003	0.018	[-0.007;0]	0	Yes	-	-	-	-	-	0.15	No			No
Personal PM25	LCI	chr6:25726883-25727019	chr6	25726883	25727019	HIST1H2AA;HIST1H2BA	TSS1500;TSS200	5.29652e-08	7	7	-0.003	0.026	[-0.008;0]	-0.005	0.58	[-0.021;0.01]	0.283	0.32	0.375	-0.008	0.302	[0.302;-0.008]	0.013	0.008	-0.251	0.016	-0.003	0.018	[-0.008;0]	0	Yes	-	-	-	-	-	-0.15	No			No
Personal PM25	LCI	chr5:23507457-23507656	chr5	23507457	23507656	PRDM9	TSS1500;TSS200	2.3201e-09	6	4	0.004	0.02	[0;0.008]	-0.012	0.122	[-0.028;0.003]	-0.288	0.33	0.25	-0.008	0.31	[0.31;-0.008]	-0.015	0.018	-0.252	0.002	0.004	0.012	[0.001;0.009]	0	Yes	-	-	-	-	-	-0.2	No			No
Personal PM25	LCI	chr1:110254708-110254896	chr1	110254708	110254896	GSTM5	1stExon;5'UTR;TSS200	8.93958e-12	5	5	0.006	0.002	[0.002;0.011]	-0.013	0.088	[-0.028;0.001]	-0.451	0.332	0.316	-0.008	0.33	[0.33;-0.008]	0.021	0.002	0.266	0.001	0.005	0	[0.001;0.01]	-16.6667	Yes	-	-	-	-	-	0.25	No			Yes
Personal PM25	LCI	chr19:6772687-6773074	chr19	6772687	6773074	VAV1	1stExon;5'UTR;Body;TSS200	1.914e-07	5	5	0.005	0.01	[0.001;0.01]	-0.014	0.088	[-0.029;0.002]	-0.398	0.26	0.263	-0.009	0.254	[0.254;-0.009]	0.006	0	0.796	0.006	0.004	0.01	[0.001;0.009]	-20	No	-	-	-	-	-	0.2	No			No
Personal PM25	LCI	chr6:88757301-88757392	chr6	88757301	88757392	SPACA1	TSS1500;TSS200	3.22741e-07	5	5	0.003	0.028	[0;0.007]	-0.011	0.164	[-0.027;0.004]	-0.198	0.35	0.214	-0.008	0.326	[0.326;-0.008]	-0.016	0.02	-0.177	0.018	0.003	0.03	[0;0.007]	0	Yes	-	-	-	-	-	-0.15	No			No
Personal PM25	LCI	chr2:87036947-87037038	chr2	87036947	87037038	;CD8A	;TSS1500	4.36859e-08	3	3	0.004	0.01	[0.001;0.008]	-0.012	0.126	[-0.028;0.003]	-0.3	0.316	0.25	-0.008	0.31	[0.31;-0.008]	0.009	0.009	0.429	0.003	0.004	0.004	[0.001;0.008]	0	Yes	-	-	-	-	-	0.2	No			No
Personal PM25	LCI	chr8:41507936-41508117	chr8	41507936	41508117	NKX6-3		1.29972e-07	3	3	-0.004	0.014	[-0.008;-0.001]	-0.004	0.604	[-0.02;0.011]	0.286	0.36	0.5	-0.008	0.366	[0.366;-0.008]	0.011	0.012	-0.328	0.005	-0.004	0.01	[-0.008;0]	0	Yes	-	-	-	-	-	-0.2	No			No
Personal PM25	LCI	chr9:4298451-4298749	chr9	4298451	4298749	GLIS3	5'UTR	9.41775e-07	3	3	-0.003	0.046	[-0.008;0]	-0.005	0.532	[-0.021;0.01]	0.275	0.302	0.375	-0.008	0.272	[0.272;-0.008]	-0.011	0.033	0.31	0.002	-0.003	0.028	[-0.008;0]	0	Yes	-	-	-	-	-	0.2	Yes	Gene Imprint + Otago	Paternal	No
OP (AA)	MV	chr7:99155594-99157059	chr7	99155594	99157059	ZNF655	1stExon;5'UTR;TSS1500;TSS200	1.32666e-33	19	18	12.066	0.004	[2.953;24.799]	-14.431	0.442	[-51.468;21.777]	-0.24	0.914	0.455	-2.366	0.914	[0.914;-2.366]	0.128	0	92.799	0.006	8.838	0.014	[1.318;19.932]	-26.7529	No	12.04	0.006	[3.358;23.036]	-0.215482	Yes	0.2	No			No
OP (AA)	MV	chr5:121412701-121414088	chr5	121412701	121414088	LOX	1stExon;5'UTR;Body;TSS1500;TSS200	3.62787e-16	16	14	-7.947	0.026	[-18.801;-0.821]	4.323	0.82	[-33.946;40.723]	0.188	0.85	0.648	-3.624	0.864	[0.864;-3.624]	-0.131	0.009	60.741	0.01	-9.338	0.012	[-20.423;-1.374]	17.5035	Yes	-7.038	0.012	[-15.957;-0.781]	-11.4383	Yes	0.15	No			No
OP (AA)	MV	chr2:198650964-198651590	chr2	198650964	198651590	BOLL	1stExon;5'UTR;TSS1500;TSS200	3.65566e-12	13	13	-6.389	0.04	[-15.402;-0.189]	5.159	0.766	[-33.443;41.426]	0.064	0.956	0.553	-1.231	0.948	[0.948;-1.231]	-0.158	0.014	42.12	0.019	-6.839	0.034	[-16.641;-0.236]	7.04336	Yes	-6.542	0.024	[-14.753;-0.495]	2.39474	Yes	0.15	No			No
OP (AA)	MV	chr14:95239380-95239751	chr14	95239380	95239751	ENSG00000285205		1.99188e-08	6	6	10.276	0.018	[1.93;21.699]	-11.708	0.57	[-49.801;24.362]	-0.08	0.978	0.467	-1.432	0.976	[0.976;-1.432]	-0.142	0.001	-72.17	0.011	11.203	0.012	[2.199;23.417]	9.02102	Yes	9.501	0.01	[1.838;19.569]	-7.54185	Yes	-0.15	No			No
OP (AA)	MV	chr5:176784687-176784965	chr5	176784687	176784965	RGS14	1stExon;5'UTR;TSS200	1.49053e-06	6	6	-8.433	0.008	[-19.086;-1.363]	6.968	0.724	[-31.225;47.208]	0.149	0.918	0.548	-1.465	0.922	[0.922;-1.465]	0.073	0.008	-113.573	0.007	-8.405	0.02	[-19.385;-0.875]	-0.332029	Yes	-7.706	0.014	[-17.198;-1.254]	-8.62089	Yes	-0.2	No			No
OP (AA)	MV	chr5:115419880-115420163	chr5	115419880	115420163	COMMD10	TSS1500	1.62314e-07	4	4	8.146	0.018	[1.057;18.937]	-7.824	0.664	[-43.931;29.338]	0.062	0.982	0.51	0.322	0.98	[0.98;0.322]	-0.071	0.012	-114.122	0.006	8.599	0.016	[1.175;18.998]	5.56101	Yes	7.933	0.01	[1.169;16.555]	-2.61478	Yes	-0.2	No			No
OP (AA)	MV	chr5:102465316-102465626	chr5	102465316	102465626	HISPPD1;PPIP5K2	1stExon;Body	1.07074e-06	3	1	7.777	0.016	[0.882;17.782]	-11.425	0.564	[-50.355;26.617]	-0.124	0.894	0.405	-3.648	0.89	[0.89;-3.648]	0.032	0.005	252.366	0.013	7.101	0.024	[0.578;16.614]	-8.6923	Yes	8.319	0.008	[1.609;18.057]	6.96927	Yes	0.15	No			No
OP (DTT)	MV	chr7:99155594-99157059	chr7	99155594	99157059	ZNF655	1stExon;5'UTR;TSS1500;TSS200	1.9711e-17	17	17	10.325	0.042	[0.644;24.606]	-57.957	0.024	[-107.612;-8.078]	-0.193	0.106	0.151	-47.633	0.064	[0.064;-47.633]	0.108	0.034	95.507	0.003	8.575	0.066	[-0.573;21.76]	-16.9492	No	10.646	0.026	[1.305;23.719]	3.10896	Yes	0.2	No			No
OP (DTT)	MV	chr10:530804-531320	chr10	530804	531320	DIP2C	Body	1.33451e-07	6	4	-15.401	0.012	[-29.932;-3.421]	-32.666	0.202	[-81.248;15.403]	0.298	0.064	0.32	-48.067	0.056	[0.056;-48.067]	0.078	0.009	-199.027	0	-14.783	0.006	[-30.084;-3.386]	-4.01273	Yes	-14.959	0.01	[-30.582;-3.053]	-2.86994	Yes	-0.25	No			No
OP (DTT)	MV	chr14:95239380-95239751	chr14	95239380	95239751	ENSG00000285205		5.05371e-08	6	6	15.145	0.002	[3.534;32.211]	-64.038	0.014	[-116.789;-12.981]	-0.279	0.06	0.191	-48.893	0.058	[0.058;-48.893]	-0.183	0.002	-82	0.004	15.251	0.006	[3.317;31.438]	0.699901	Yes	14.179	0.002	[3.313;28.235]	-6.37834	Yes	-0.2	No			No
OP (DTT)	MV	chr14:89016713-89017002	chr14	89016713	89017002	PTPN21	5'UTR;Body	1.71346e-08	5	5	11.851	0.03	[0.795;26.621]	-63.371	0.03	[-115.852;-6.685]	-0.208	0.1	0.158	-51.52	0.07	[0.07;-51.52]	-0.111	0.04	-101.082	0.001	11.985	0.028	[1.235;26.797]	1.13071	Yes	11.315	0.006	[1.559;24.147]	-4.52283	Yes	-0.2	No			No
OP (DTT)	MV	chr10:21796151-21796441	chr10	21796151	21796441			5.9496e-07	3	3	12.67	0.016	[1.985;27.943]	-61.729	0.014	[-114.595;-10.954]	-0.235	0.074	0.17	-49.06	0.058	[0.058;-49.06]	-0.081	0.002	-154.991	0.015	12.909	0.014	[1.76;27.896]	1.88635	Yes	11.561	0.014	[1.41;24.675]	-8.75296	Yes	-0.15	No			No
Personal NO2	MV	chr6:74405563-74406097	chr6	74405563	74406097	;CD109;LOC101928489	1stExon;5'UTR;Body;TSS200	3.95513e-11	11	11	-0.807	0.038	[-2.037;-0.028]	-5.33	0.046	[-10.447;-0.486]	0.125	0.06	0.131	-6.137	0.022	[0.022;-6.137]	0.022	0.033	-37.223	0.018	-0.82	0.04	[-2.081;-0.01]	1.6109	Yes	-	-	-	-	-	-0.15	No			No
Personal NO2	MV	chr5:67583960-67584297	chr5	67583960	67584297	PIK3R1	1stExon;5'UTR;Body;TSS1500;TSS200	7.52154e-12	9	9	-0.835	0.046	[-2.079;-0.017]	-5.048	0.048	[-9.979;-0.114]	0.134	0.066	0.142	-5.882	0.02	[0.02;-5.882]	0.021	0.039	-38.635	0.013	-0.873	0.042	[-2.147;-0.027]	4.5509	Yes	-	-	-	-	-	-0.15	No			No
Personal NO2	MV	chr14:89016713-89017002	chr14	89016713	89017002	PTPN21	5'UTR;Body	8.0334e-07	5	5	-0.826	0.046	[-1.992;-0.003]	-5.015	0.05	[-10.022;-0.044]	0.133	0.07	0.141	-5.841	0.024	[0.024;-5.841]	0.01	0.063	-81.235	0.007	-0.84	0.052	[-2.092;0.003]	1.69492	No	-	-	-	-	-	-0.15	No			No
Personal NO2	MV	chr6:31112956-31113086	chr6	31112956	31113086	CCHCR1	Body;ExonBnd	1.22562e-06	4	4	0.966	0.036	[0.08;2.378]	-7.251	0.002	[-11.99;-2.22]	-0.143	0.05	0.118	-6.285	0.014	[0.014;-6.285]	-0.011	0.016	-86.496	0.012	1.034	0.022	[0.096;2.368]	7.03934	Yes	-	-	-	-	-	-0.15	No			No
Personal NO2	MV	chr4:17710910-17711202	chr4	17710910	17711202	FAM184B	Body	1.22562e-06	3	3	-0.9	0.04	[-2.131;-0.037]	-4.929	0.054	[-10.005;0.047]	0.141	0.05	0.154	-5.828	0.01	[0.01;-5.828]	0.021	0.036	-41.36	0.011	-0.94	0.034	[-2.28;-0.04]	4.44444	Yes	-	-	-	-	-	-0.15	No			Yes
Personal NO2	MV	chr5:2038527-2038743	chr5	2038527	2038743	ENSG00000248994		1.39169e-09	3	3	-1.344	0.008	[-2.891;-0.26]	-4.685	0.088	[-9.46;0.403]	0.211	0.028	0.223	-6.028	0.02	[0.02;-6.028]	0.024	0.006	-55.062	0.002	-1.466	0	[-3.097;-0.323]	9.07738	Yes	-	-	-	-	-	-0.2	No			No
Personal NO2	MV	chr6:31111075-31111270	chr6	31111075	31111270	CCHCR1	Body	1.15914e-07	3	3	0.984	0.026	[0.087;2.314]	-7.269	0.002	[-12.881;-2.031]	-0.148	0.036	0.119	-6.285	0.01	[0.01;-6.285]	-0.012	0.016	-82.959	0.012	1.051	0.022	[0.093;2.398]	6.80894	Yes	-	-	-	-	-	-0.15	No			No
Personal PM25	MV	chr6:34113886-34113943	chr6	34113886	34113943	GRM4	;Body;TSS200	1.6312e-06	7	7	-0.915	0.046	[-2.28;-0.004]	-3.283	0.246	[-8.614;1.965]	0.182	0.174	0.218	-4.198	0.148	[0.148;-4.198]	0.006	0.028	-145.481	0.017	-0.941	0.034	[-2.304;-0.026]	2.84153	Yes	-	-	-	-	-	-0.15	No			No
Personal PM25	MV	chr1:224805630-224805852	chr1	224805630	224805852	CNIH3	Body	1.01968e-06	3	3	-1.937	0.002	[-3.745;-0.549]	-2.356	0.408	[-7.908;3.087]	0.4	0.128	0.451	-4.294	0.126	[0.126;-4.294]	0.012	0	-159.661	0.002	-1.98	0	[-3.873;-0.563]	2.21993	Yes	-	-	-	-	-	-0.2	No			No
Personal PM25	MV	chr15:63680945-63680984	chr15	63680945	63680984	LOC102723344	TSS1500	1.6312e-06	3	3	0.982	0.032	[0.046;2.357]	-5.396	0.05	[-11.188;-0.156]	-0.18	0.144	0.154	-4.414	0.112	[0.112;-4.414]	-0.021	0.04	-47.002	0.006	1.071	0.032	[0.066;2.577]	9.06314	Yes	-	-	-	-	-	-0.2	No			No
OP (AA)	RR	chr7:99155594-99157059	chr7	99155594	99157059	ZNF655	1stExon;5'UTR;TSS1500;TSS200	3.44749e-38	19	18	0.512	0	[0.177;1.003]	-1.062	0.15	[-2.569;0.375]	-0.458	0.468	0.325	-0.549	0.468	[0.468;-0.549]	0.128	0	3.996	0.002	0.374	0.008	[0.066;0.817]	-26.9531	No	0.523	0	[0.175;0.969]	2.14844	Yes	0.2	No			No
OP (AA)	RR	chr2:74726477-74726892	chr2	74726477	74726892	LBX2	1stExon;Body;TSS200	2.50524e-07	8	5	0.29	0.034	[0.016;0.658]	-0.761	0.326	[-2.129;0.73]	-0.226	0.578	0.276	-0.471	0.544	[0.544;-0.471]	-0.026	0.02	-11.38	0.004	0.305	0.03	[0.024;0.692]	5.17241	Yes	0.291	0.01	[0.04;0.617]	0.344828	Yes	-0.2	No			No
OP (AA)	RR	chr12:57619177-57619401	chr12	57619177	57619401	NXPH4	Body	1.93856e-06	6	5	-0.272	0.036	[-0.646;-0.018]	-0.207	0.78	[-1.659;1.219]	0.228	0.548	0.568	-0.48	0.536	[0.536;-0.48]	0.043	0.012	-6.369	0.015	-0.297	0.026	[-0.711;-0.023]	9.19118	Yes	-0.271	0.02	[-0.612;-0.028]	-0.367647	Yes	-0.15	No			No
OP (AA)	RR	chr2:230933542-230933934	chr2	230933542	230933934	SLC16A14	1stExon;5'UTR;TSS1500;TSS200	2.17699e-05	6	4	0.342	0.024	[0.027;0.793]	-0.85	0.282	[-2.32;0.663]	-0.293	0.482	0.287	-0.508	0.478	[0.478;-0.508]	0.069	0	4.988	0.029	0.308	0.028	[0.023;0.715]	-9.94152	Yes	0.356	0.022	[0.06;0.751]	4.09357	Yes	0.15	No			No
OP (AA)	RR	chr4:124231-124622	chr4	124231	124622	ZNF718	Body;TSS200	4.89102e-09	6	4	-0.253	0.04	[-0.614;-0.012]	-0.249	0.722	[-1.651;1.202]	0.218	0.502	0.504	-0.502	0.49	[0.49;-0.502]	-0.095	0.01	2.711	0.025	-0.276	0.032	[-0.661;-0.015]	9.09091	Yes	-0.281	0.018	[-0.609;-0.033]	11.0672	Yes	0.15	No			No
OP (AA)	RR	chr14:51562485-51562680	chr14	51562485	51562680	TRIM9	TSS200	2.14996e-06	5	4	-0.278	0.024	[-0.67;-0.025]	-0.157	0.824	[-1.506;1.361]	0.238	0.57	0.639	-0.436	0.562	[0.562;-0.436]	0.053	0.014	-5.207	0.01	-0.31	0.02	[-0.726;-0.033]	11.5108	Yes	-0.268	0.024	[-0.624;-0.026]	-3.59712	Yes	-0.15	No			No
OP (AA)	RR	chr2:97203427-97203640	chr2	97203427	97203640	ARID5A	Body	2.71194e-06	4	4	-0.25	0.038	[-0.607;-0.01]	-0.275	0.732	[-1.73;1.17]	0.21	0.512	0.476	-0.525	0.482	[0.482;-0.525]	0.064	0.009	-3.821	0.036	-0.263	0.04	[-0.642;-0.012]	5.2	Yes	-0.245	0.03	[-0.586;-0.014]	-2	Yes	-0.15	No			No
OP (AA)	RR	chr7:25989523-25989763	chr7	25989523	25989763	;MIR148A	;TSS200	2.50524e-07	4	4	-0.291	0.042	[-0.666;-0.021]	-0.235	0.746	[-1.628;1.201]	0.271	0.504	0.553	-0.527	0.474	[0.474;-0.527]	0.108	0.003	-2.747	0.024	-0.267	0.032	[-0.657;-0.017]	-8.24742	Yes	-0.286	0.016	[-0.648;-0.031]	-1.71821	Yes	-0.15	No			No
OP (AA)	RR	chr5:102465316-102465626	chr5	102465316	102465626	HISPPD1;PPIP5K2	1stExon;Body	2.50524e-07	3	1	0.435	0.006	[0.111;0.89]	-0.971	0.188	[-2.358;0.456]	-0.38	0.498	0.309	-0.536	0.492	[0.492;-0.536]	0.032	0.005	13.594	0	0.368	0.016	[0.047;0.791]	-15.4023	Yes	0.44	0.002	[0.129;0.882]	1.14943	Yes	0.25	No			No
OP (AA)	RR	chr9:109684238-109684453	chr9	109684238	109684453	MIR548Q;ZNF462	5'UTR;Body	2.50524e-07	3	3	-0.372	0.008	[-0.772;-0.061]	-0.194	0.828	[-1.639;1.221]	0.357	0.44	0.657	-0.566	0.44	[0.44;-0.566]	-0.061	0.002	6.139	0.008	-0.401	0.008	[-0.839;-0.079]	7.7957	Yes	-0.36	0.01	[-0.722;-0.072]	-3.22581	Yes	0.15	No			No
OP (DTT)	RR	chr7:99155594-99157059	chr7	99155594	99157059	ZNF655	1stExon;5'UTR;TSS1500;TSS200	4.65653e-16	17	17	0.403	0.04	[0.011;0.949]	-0.926	0.358	[-2.828;0.955]	-0.209	0.632	0.303	-0.523	0.596	[0.596;-0.523]	0.108	0.034	3.659	0.003	0.333	0.066	[-0.022;0.845]	-17.3697	No	0.41	0.026	[0.05;0.919]	1.73697	Yes	0.2	No			No
OP (DTT)	RR	chr6:32118203-32118457	chr6	32118203	32118457	PRRT1	Body	1.50218e-06	13	10	-0.312	0.04	[-0.807;-0.005]	-0.34	0.726	[-2.402;1.806]	0.189	0.532	0.479	-0.653	0.524	[0.524;-0.653]	0.06	0.027	-5.191	0.028	-0.316	0.056	[-0.783;0.005]	1.28205	No	-0.333	0.028	[-0.79;-0.018]	6.73077	Yes	-0.15	No			No
OP (DTT)	RR	chr12:31079572-31079808	chr12	31079572	31079808	TSPAN11	TSS1500;TSS200	2.75735e-08	8	8	-0.418	0.024	[-0.953;-0.049]	-0.087	0.912	[-2.032;1.994]	0.255	0.626	0.828	-0.505	0.618	[0.618;-0.505]	-0.201	0.016	2.038	0.007	-0.423	0.014	[-0.963;-0.054]	1.19617	Yes	-0.376	0.026	[-0.833;-0.035]	-10.0478	Yes	0.2	No			No
OP (DTT)	RR	chr2:230933542-230933934	chr2	230933542	230933934	SLC16A14	1stExon;5'UTR;TSS1500;TSS200	3.2223e-05	6	4	0.425	0.022	[0.044;0.987]	-1.028	0.304	[-3.083;0.861]	-0.253	0.562	0.292	-0.603	0.552	[0.552;-0.603]	0.087	0.002	4.829	0.034	0.395	0.036	[0.015;0.944]	-7.05882	Yes	0.431	0.026	[0.049;0.947]	1.41176	Yes	0.15	No			No
OP (DTT)	RR	chr10:530804-531320	chr10	530804	531320	DIP2C	Body	1.50218e-06	5	4	-0.508	0.006	[-1.066;-0.1]	-0.122	0.896	[-1.99;1.759]	0.389	0.492	0.806	-0.63	0.49	[0.49;-0.63]	0.088	0.007	-5.797	0.003	-0.525	0.004	[-1.093;-0.105]	3.34646	Yes	-0.502	0.008	[-1.079;-0.102]	-1.1811	Yes	-0.2	No			No
OP (DTT)	RR	chr14:89016713-89017002	chr14	89016713	89017002	PTPN21	5'UTR;Body	2.00314e-07	5	5	0.542	0.036	[0.038;1.19]	-1.291	0.206	[-3.347;0.586]	-0.302	0.51	0.296	-0.749	0.486	[0.486;-0.749]	-0.111	0.04	-4.886	0	0.588	0.028	[0.086;1.261]	8.48708	Yes	0.598	0.006	[0.101;1.178]	10.3321	Yes	-0.25	No			No
OP (DTT)	RR	chr3:125898782-125899086	chr3	125898782	125899086	;ALDH1L1;ALDH1L1-AS2	5'UTR;Body;TSS200	4.43871e-07	5	2	0.352	0.044	[0.005;0.881]	-1.044	0.292	[-2.968;0.886]	-0.21	0.492	0.252	-0.692	0.476	[0.476;-0.692]	0.134	0.018	2.6	0.024	0.348	0.036	[0.014;0.852]	-1.13636	Yes	0.344	0.038	[0.017;0.812]	-2.27273	Yes	0.15	Yes	Gene Imprint	Maternal	No
OP (DTT)	RR	chr7:45927823-45928003	chr7	45927823	45928003	IGFBP1	1stExon;5'UTR;TSS200	3.13638e-06	5	5	-0.346	0.044	[-0.821;-0.004]	-0.194	0.834	[-2.225;1.862]	0.208	0.604	0.641	-0.54	0.588	[0.588;-0.54]	0.038	0.023	-9.42	0.013	-0.36	0.032	[-0.901;-0.021]	4.04624	Yes	-0.353	0.028	[-0.842;-0.028]	2.02312	Yes	-0.15	No			No
OP (DTT)	RR	chr2:97203427-97203640	chr2	97203427	97203640	ARID5A	Body	3.22871e-06	4	4	-0.351	0.044	[-0.82;-0.007]	-0.241	0.816	[-2.328;1.821]	0.197	0.588	0.593	-0.592	0.568	[0.568;-0.592]	0.09	0.01	-3.86	0.034	-0.357	0.036	[-0.871;-0.015]	1.7094	Yes	-0.348	0.026	[-0.834;-0.021]	-0.854701	Yes	-0.15	No			No
OP (DTT)	RR	chr10:76803668-76803925	chr10	76803668	76803925	DUPD1	Body	1.55778e-06	3	2	-0.52	0.006	[-1.092;-0.107]	-0.133	0.886	[-2.079;1.948]	0.342	0.524	0.796	-0.653	0.522	[0.522;-0.653]	0.087	0.001	-6.063	0.009	-0.541	0.012	[-1.184;-0.098]	4.03846	Yes	-0.485	0.008	[-1.041;-0.085]	-6.73077	Yes	-0.15	No			No
OP (DTT)	RR	chr19:36389499-36389795	chr19	36389499	36389795	NFKBID	5'UTR	1.55778e-06	3	3	-0.548	0.002	[-1.132;-0.142]	0.014	0.978	[-2.009;2.132]	0.358	0.594	0.975	-0.534	0.596	[0.596;-0.534]	0.086	0.002	-6.55	0.004	-0.58	0	[-1.201;-0.123]	5.83942	Yes	-0.595	0.002	[-1.199;-0.159]	8.57664	Yes	-0.2	No			No
OP (DTT)	RR	chr2:240040088-240040290	chr2	240040088	240040290	HDAC4	Body	1.55778e-06	3	3	-0.354	0.036	[-0.855;-0.008]	-0.268	0.804	[-2.285;1.779]	0.216	0.556	0.569	-0.622	0.548	[0.548;-0.622]	0.26	0.012	-1.413	0.022	-0.451	0.01	[-1.028;-0.065]	0.445434	Yes	-0.471	0.006	[-0.99;-0.082]	4.89978	Yes	0.2	No			No
OP (DTT)	RR	chr2:55921851-55921875	chr2	55921851	55921875	PNPT1	TSS1500	2.88594e-06	3	1	-0.449	0.03	[-0.989;-0.046]	-0.141	0.9	[-2.013;1.866]	0.275	0.566	0.761	-0.59	0.564	[0.564;-0.59]	-0.076	0.013	5.984	0.004	-0.369	0.03	[-0.89;-0.016]	4.23729	Yes	-0.368	0.024	[-0.862;-0.035]	3.9548	Yes	-0.15	No			No
OP (DTT)	RR	chr9:109684238-109684453	chr9	109684238	109684453	MIR548Q;ZNF462	5'UTR;Body	3.64936e-07	3	3	-0.694	0.004	[-1.413;-0.145]	0	0.998	[-2.018;1.976]	0.475	0.502	1	-0.694	0.498	[0.498;-0.694]	-0.11	0	6.255	0.008	-0.695	0.008	[-1.377;-0.167]	0.144092	Yes	-0.678	0.01	[-1.294;-0.163]	-2.30548	Yes	0.2	No			No
Personal NO2	RR	chr14:21493852-21494161	chr14	21493852	21494161	NDRG2	1stExon;5'UTR;Body;TSS1500;TSS200	3.91409e-07	7	7	-0.034	0.04	[-0.084;-0.001]	-0.053	0.588	[-0.244;0.131]	0.219	0.396	0.391	-0.087	0.38	[0.38;-0.087]	0.008	0.007	-4.003	0.041	-0.034	0.038	[-0.084;-0.001]	0	Yes	-	-	-	-	-	-0.15	No			No
Personal NO2	RR	chr17:19247836-19248009	chr17	19247836	19248009	B9D1;MIR1180	Body;TSS200	5.71542e-08	7	6	0.035	0.03	[0.002;0.084]	-0.122	0.192	[-0.315;0.057]	-0.226	0.386	0.223	-0.087	0.36	[0.36;-0.087]	-0.009	0.016	-4.137	0.015	0.037	0.034	[0.003;0.088]	5.71429	Yes	-	-	-	-	-	-0.15	No			No
Personal NO2	RR	chr17:48050078-48050512	chr17	48050078	48050512	DLX4	1stExon;5'UTR;Body;TSS200	4.36032e-06	6	6	-0.03	0.048	[-0.075;0]	-0.058	0.532	[-0.236;0.124]	0.197	0.396	0.341	-0.088	0.364	[0.364;-0.088]	0.007	0.045	-4.348	0.01	-0.031	0.052	[-0.08;0]	3.33333	No	-	-	-	-	-	-0.15	No			No
Personal NO2	RR	chr19:51071293-51071324	chr19	51071293	51071324	LRRC4B	1stExon;5'UTR;TSS200	4.37356e-06	5	5	-0.044	0.034	[-0.094;-0.004]	-0.05	0.622	[-0.24;0.141]	0.3	0.37	0.468	-0.094	0.352	[0.352;-0.094]	-0.021	0.001	2.114	0.029	-0.046	0.028	[-0.103;-0.005]	4.54545	Yes	-	-	-	-	-	0.15	No			No
Personal NO2	RR	chr18:72799720-72799946	chr18	72799720	72799946			2.60108e-07	4	2	-0.05	0.008	[-0.106;-0.009]	-0.037	0.698	[-0.23;0.159]	0.356	0.362	0.575	-0.087	0.354	[0.354;-0.087]	-0.011	0.001	4.637	0.009	-0.043	0.01	[-0.096;-0.006]	-14	Yes	-	-	-	-	-	0.15	No			No
Personal NO2	RR	chr1:1022641-1022932	chr1	1022641	1022932	C1orf159	Body	1.4754e-07	3	3	0.04	0.024	[0.003;0.091]	-0.127	0.176	[-0.306;0.075]	-0.245	0.392	0.24	-0.087	0.372	[0.372;-0.087]	-0.014	0.016	-2.751	0.007	0.042	0.02	[0.004;0.095]	5	Yes	-	-	-	-	-	-0.2	No			No
Personal NO2	RR	chr13:110319561-110319607	chr13	110319561	110319607	ENSG00000285534		5.71542e-08	3	3	0.045	0.016	[0.006;0.097]	-0.129	0.19	[-0.318;0.074]	-0.293	0.4	0.259	-0.085	0.392	[0.392;-0.085]	-0.018	0.011	-2.441	0.003	0.049	0.002	[0.009;0.106]	8.88889	Yes	-	-	-	-	-	-0.2	No			No
Personal NO2	RR	chr2:240239754-240239988	chr2	240239754	240239988	HDAC4	Body	2.80313e-06	3	2	-0.058	0.006	[-0.121;-0.014]	-0.025	0.796	[-0.214;0.172]	0.41	0.4	0.699	-0.083	0.402	[0.402;-0.083]	0.005	0.004	-12.12	0.001	-0.055	0	[-0.112;-0.011]	-5.17241	Yes	-	-	-	-	-	-0.2	No			No
Personal NO2	RR	chr4:85403222-85403409	chr4	85403222	85403409			3.06386e-06	3	3	0.039	0.022	[0.004;0.089]	-0.122	0.206	[-0.325;0.075]	-0.242	0.406	0.242	-0.082	0.384	[0.384;-0.082]	0.012	0.025	3.325	0.003	0.039	0.024	[0.003;0.089]	0	Yes	-	-	-	-	-	0.2	No			No
Personal NO2	RR	chr8:23190806-23191110	chr8	23190806	23191110	LOXL2	Body	5.56375e-06	3	1	0.034	0.042	[0.001;0.08]	-0.117	0.272	[-0.304;0.073]	-0.216	0.41	0.225	-0.083	0.396	[0.396;-0.083]	-0.009	0.01	-3.726	0.027	0.033	0.044	[0.001;0.081]	-2.94118	Yes	-	-	-	-	-	-0.15	No			No
Personal PM25	RR	chr6:32118203-32118457	chr6	32118203	32118457	PRRT1	Body	3.55855e-06	13	10	-0.035	0.036	[-0.083;-0.001]	0.005	0.95	[-0.217;0.206]	0.147	0.784	0.875	-0.031	0.796	[0.796;-0.031]	0.007	0.027	-5.529	0.016	-0.038	0.032	[-0.091;-0.002]	8.57143	Yes	-	-	-	-	-	-0.15	No			No
Personal PM25	RR	chr7:86974743-86975244	chr7	86974743	86975244	CROT;TP53TG1	1stExon;5'UTR;Body;TSS1500;TSS200	1.44997e-18	13	13	0.044	0.024	[0.003;0.097]	-0.072	0.518	[-0.289;0.152]	-0.181	0.782	0.379	-0.028	0.774	[0.774;-0.028]	0.043	0.024	1.019	0.003	0.043	0.018	[0.004;0.099]	-2.27273	Yes	-	-	-	-	-	0.2	No			No
Personal PM25	RR	chr7:75623697-75624163	chr7	75623697	75624163	TMEM120A	1stExon;5'UTR;Body;TSS200	4.16278e-10	7	7	0.039	0.044	[0;0.099]	-0.057	0.594	[-0.281;0.145]	-0.102	0.876	0.406	-0.018	0.864	[0.864;-0.018]	0.019	0.04	2.035	0.004	0.04	0.036	[0.002;0.096]	2.5641	Yes	-	-	-	-	-	0.2	No			No
Personal PM25	RR	chr2:230933542-230933934	chr2	230933542	230933934	SLC16A14	1stExon;5'UTR;TSS1500;TSS200	5.81541e-06	6	4	0.038	0.02	[0.005;0.091]	-0.064	0.574	[-0.288;0.152]	-0.149	0.816	0.373	-0.026	0.812	[0.812;-0.026]	0.008	0.012	4.844	0.02	0.039	0.022	[0.003;0.095]	2.63158	Yes	-	-	-	-	-	0.15	No			No
Personal PM25	RR	chr1:17944498-17944807	chr1	17944498	17944807	ARHGEF10L	Body	9.7235e-07	4	4	-0.037	0.026	[-0.087;-0.002]	0.012	0.918	[-0.196;0.221]	0.163	0.806	0.755	-0.025	0.8	[0.8;-0.025]	0.008	0.017	-4.676	0.016	-0.04	0.03	[-0.094;-0.003]	8.10811	Yes	-	-	-	-	-	-0.15	No			No
Personal PM25	RR	chr20:55964997-55965497	chr20	55964997	55965497	RBM38	TSS1500	2.08669e-09	4	4	-0.062	0.004	[-0.127;-0.014]	0.045	0.672	[-0.178;0.271]	0.273	0.848	0.579	-0.017	0.848	[0.848;-0.017]	0.008	0.003	-8.36	0.002	-0.064	0	[-0.129;-0.016]	3.22581	Yes	-	-	-	-	-	-0.2	No			No
Personal PM25	RR	chr10:76803668-76803925	chr10	76803668	76803925	DUPD1	Body	3.55855e-06	3	2	-0.046	0.022	[-0.103;-0.005]	0.02	0.85	[-0.192;0.234]	0.205	0.814	0.697	-0.026	0.82	[0.82;-0.026]	0.007	0.015	-6.424	0.004	-0.048	0.01	[-0.108;-0.006]	4.34783	Yes	-	-	-	-	-	-0.2	No			No
Personal PM25	RR	chr2:240040088-240040290	chr2	240040088	240040290	HDAC4	Body	3.44176e-08	3	3	-0.058	0.016	[-0.127;-0.01]	0.043	0.66	[-0.188;0.243]	0.198	0.9	0.574	-0.015	0.896	[0.896;-0.015]	0.038	0.001	-1.508	0.012	-0.06	0.014	[-0.125;-0.012]	3.44828	Yes	-	-	-	-	-	-0.15	No			No
Personal PM25	RR	chr7:99475819-99475875	chr7	99475819	99475875	OR2AE1	TSS1500	3.55855e-06	3	3	0.039	0.026	[0.004;0.09]	-0.075	0.512	[-0.298;0.138]	-0.155	0.772	0.342	-0.036	0.77	[0.77;-0.036]	0.012	0.024	3.236	0.009	0.038	0.034	[0.002;0.088]	-2.5641	Yes	-	-	-	-	-	0.15	No			No
Personal PM25	RR	chr9:109684238-109684453	chr9	109684238	109684453	MIR548Q;ZNF462	5'UTR;Body	2.51896e-07	3	3	-0.061	0.006	[-0.121;-0.013]	0.025	0.814	[-0.196;0.226]	0.352	0.754	0.709	-0.036	0.752	[0.752;-0.036]	-0.01	0.001	6.206	0.006	-0.06	0.006	[-0.124;-0.013]	-1.63934	Yes	-	-	-	-	-	0.2	No			No
OP (AA)	TV	chr14:51562485-51562680	chr14	51562485	51562680	TRIM9	TSS1500;TSS200	1.63251e-07	7	6	0.17	0.022	[0.014;0.402]	0.241	0.568	[-0.577;1.115]	0.27	0.362	0.414	0.412	0.344	[0.344;0.412]	0.047	0.019	3.681	0.004	0.187	0.012	[0.024;0.42]	10	Yes	0.174	0.026	[0.026;0.388]	2.35294	Yes	0.2	No			No
OP (AA)	TV	chr14:95239380-95239751	chr14	95239380	95239751	ENSG00000285205		5.06418e-09	6	6	0.253	0.008	[0.058;0.494]	0.218	0.616	[-0.561;1.086]	0.386	0.288	0.537	0.471	0.284	[0.284;0.471]	-0.142	0.001	-1.798	0.005	0.274	0.006	[0.068;0.552]	8.3004	Yes	0.251	0.002	[0.065;0.488]	-0.790514	Yes	-0.2	No			No
OP (AA)	TV	chr2:230933542-230933934	chr2	230933542	230933934	SLC16A14	1stExon;5'UTR;TSS200	6.42868e-09	5	3	-0.217	0.01	[-0.458;-0.035]	0.686	0.126	[-0.123;1.486]	-0.31	0.29	0.24	0.469	0.28	[0.28;0.469]	0.08	0.001	-2.795	0.013	-0.191	0.016	[-0.431;-0.023]	-11.9816	Yes	-0.22	0.01	[-0.462;-0.046]	1.38249	Yes	-0.15	No			No
OP (AA)	TV	chr2:74726477-74726892	chr2	74726477	74726892	LBX2	1stExon;Body;TSS200	1.93523e-08	5	4	-0.212	0.006	[-0.44;-0.036]	0.663	0.118	[-0.17;1.555]	-0.297	0.31	0.242	0.451	0.304	[0.304;0.451]	-0.032	0.013	6.401	0.001	-0.199	0.014	[-0.447;-0.025]	-6.13208	Yes	-0.205	0.002	[-0.43;-0.036]	-3.30189	Yes	0.2	No			No
OP (AA)	TV	chr13:29105307-29105629	chr13	29105307	29105629			5.74878e-09	4	4	-0.198	0.016	[-0.453;-0.028]	0.676	0.112	[-0.148;1.539]	-0.271	0.288	0.227	0.478	0.276	[0.276;0.478]	-0.043	0.018	4.59	0.001	-0.208	0.014	[-0.454;-0.028]	5.05051	Yes	-0.222	0	[-0.454;-0.045]	12.1212	Yes	0.2	No			No
OP (AA)	TV	chr2:97203427-97203640	chr2	97203427	97203640	ARID5A	Body	8.0063e-07	4	4	0.166	0.02	[0.016;0.391]	0.311	0.5	[-0.487;1.13]	0.24	0.276	0.348	0.477	0.264	[0.264;0.477]	0.064	0.009	2.568	0.016	0.167	0.02	[0.017;0.394]	0.60241	Yes	0.17	0.022	[0.026;0.377]	2.40964	Yes	0.15	No			No
OP (AA)	TV	chr22:32555254-32555310	chr22	32555254	32555310	C22orf42	TSS200	6.59645e-07	4	4	0.211	0.012	[0.036;0.447]	0.265	0.522	[-0.594;1.121]	0.332	0.264	0.443	0.477	0.264	[0.264;0.477]	0.035	0.007	6.295	0.002	0.229	0.004	[0.046;0.487]	8.53081	Yes	0.221	0.006	[0.056;0.455]	4.73934	Yes	0.2	No			No
OP (AA)	TV	chr7:25989523-25989763	chr7	25989523	25989763	;MIR148A	;TSS200	9.60514e-08	4	4	0.187	0.026	[0.02;0.408]	0.27	0.534	[-0.576;1.174]	0.296	0.294	0.409	0.457	0.272	[0.272;0.457]	0.108	0.003	1.74	0.015	0.16	0.022	[0.014;0.379]	-14.4385	Yes	0.191	0.012	[0.033;0.408]	2.13904	Yes	0.15	No			No
OP (AA)	TV	chr7:5468435-5468734	chr7	5468435	5468734	ENSG00000273084		4.01114e-07	3	3	0.15	0.028	[0.009;0.364]	0.29	0.526	[-0.601;1.134]	0.219	0.344	0.341	0.439	0.332	[0.332;0.439]	0.115	0.019	1.304	0.015	0.149	0.032	[0.007;0.37]	-0.666667	Yes	0.151	0.03	[0.016;0.35]	0.666667	Yes	0.15	No			No
OP (DTT)	TV	chr6:29974714-29975078	chr6	29974714	29975078	HLA-J;NCRNA00171	Body	4.4772e-07	17	13	-0.212	0.048	[-0.547;0]	-0.333	0.59	[-1.575;0.878]	0.228	0.404	0.389	-0.545	0.376	[0.376;-0.545]	0.142	0.007	-1.416	0.05	-0.205	0.042	[-0.525;-0.002]	-3.30189	Yes	-0.192	0.052	[-0.478;0]	-9.43396	No	-0.15	No			Yes
OP (DTT)	TV	chr14:95239380-95239751	chr14	95239380	95239751	ENSG00000285205		3.25067e-08	6	6	0.368	0.002	[0.087;0.713]	-0.867	0.13	[-2.056;0.321]	-0.412	0.382	0.298	-0.499	0.38	[0.38;-0.499]	-0.183	0.002	-2.042	0.001	0.383	0	[0.099;0.763]	4.07609	Yes	0.373	0	[0.114;0.708]	1.3587	Yes	-0.2	No			No
OP (DTT)	TV	chr16:14280446-14280709	chr16	14280446	14280709	MKL2	Body	3.47202e-06	5	3	0.287	0.014	[0.044;0.644]	-0.762	0.202	[-1.888;0.396]	-0.286	0.438	0.274	-0.475	0.428	[0.428;-0.475]	-0.057	0.001	-5.075	0.019	0.306	0.018	[0.047;0.635]	6.62021	Yes	0.284	0.004	[0.048;0.598]	-1.0453	Yes	-0.15	No			No
OP (DTT)	TV	chr7:45927823-45928003	chr7	45927823	45928003	IGFBP1	1stExon;5'UTR;TSS200	2.18601e-06	5	5	0.23	0.026	[0.011;0.528]	-0.745	0.224	[-1.866;0.476]	-0.259	0.388	0.236	-0.514	0.362	[0.362;-0.514]	0.038	0.023	6.072	0.006	0.212	0.024	[0.011;0.506]	-7.82609	Yes	0.231	0.03	[0.028;0.534]	0.434783	Yes	0.2	No			No
OP (DTT)	TV	chr15:65341702-65341902	chr15	65341702	65341902	OSTBETA	5'UTR	0.000196644	4	1	0.256	0.036	[0.006;0.588]	-0.743	0.216	[-2.006;0.428]	-0.237	0.478	0.256	-0.487	0.446	[0.446;-0.487]	0.079	0.001	3.26	0.04	0.24	0.054	[-0.005;0.567]	-6.25	No	0.259	0.024	[0.029;0.564]	1.17188	Yes	0.15	No			No
OP (DTT)	TV	chr2:97203427-97203640	chr2	97203427	97203640	ARID5A	Body	1.37574e-06	4	4	0.256	0.016	[0.031;0.581]	-0.68	0.238	[-1.82;0.447]	-0.255	0.464	0.274	-0.424	0.464	[0.464;-0.424]	0.09	0.01	2.858	0.007	0.247	0.012	[0.031;0.562]	-3.51563	Yes	0.262	0.018	[0.047;0.566]	2.34375	Yes	0.2	No			No
OP (DTT)	TV	chr22:32555254-32555310	chr22	32555254	32555310	C22orf42	TSS200	1.37574e-06	4	4	0.325	0.01	[0.062;0.673]	-0.792	0.184	[-2.008;0.412]	-0.345	0.436	0.291	-0.467	0.426	[0.426;-0.467]	0.047	0.01	6.861	0.001	0.326	0.008	[0.062;0.683]	0.307692	Yes	0.328	0.01	[0.076;0.673]	0.923077	Yes	0.2	No			No
OP (DTT)	TV	chr2:240040088-240040290	chr2	240040088	240040290	HDAC4	Body	2.05523e-06	3	3	0.205	0.046	[0.008;0.522]	-0.679	0.242	[-1.815;0.564]	-0.215	0.43	0.232	-0.474	0.412	[0.412;-0.474]	0.26	0.012	0.779	0.031	0.235	0.026	[0.02;0.544]	-5.24194	Yes	0.246	0.014	[0.035;0.549]	-0.806452	Yes	0.15	No			No
OP (DTT)	TV	chr2:220406469-220406756	chr2	220406469	220406756	CHPF	Body	3.442e-06	3	3	0.248	0.022	[0.034;0.578]	-0.786	0.178	[-1.974;0.346]	-0.255	0.392	0.24	-0.538	0.378	[0.378;-0.538]	0.215	0.003	1.161	0.023	0.194	0.032	[0.011;0.476]	-5.36585	Yes	0.206	0.042	[0.011;0.483]	0.487805	Yes	0.15	No			No
OP (DTT)	TV	chr8:27450747-27450844	chr8	27450747	27450844			3.442e-06	3	3	-0.196	0.04	[-0.477;-0.004]	-0.294	0.634	[-1.555;0.882]	0.205	0.454	0.4	-0.489	0.438	[0.438;-0.489]	0.154	0.011	-1.263	0.04	-0.205	0.044	[-0.502;-0.005]	4.59184	Yes	-0.204	0.034	[-0.49;-0.011]	4.08163	Yes	-0.15	No			No
Personal NO2	TV	chr6:32811494-32811701	chr6	32811494	32811701	PSMB8	1stExon;Body	1.67073e-06	8	8	-0.023	0.02	[-0.053;-0.003]	-0.03	0.598	[-0.144;0.074]	0.279	0.338	0.434	-0.053	0.33	[0.33;-0.053]	0.015	0.017	-1.532	0.008	-0.024	0.01	[-0.056;-0.003]	4.34783	Yes	-	-	-	-	-	-0.15	No			Yes
Personal NO2	TV	chr12:54409206-54409491	chr12	54409206	54409491	HOXC4;HOXC5;HOXC6	TSS1500	2.20019e-06	7	7	0.022	0.024	[0.002;0.05]	-0.079	0.158	[-0.184;0.025]	-0.244	0.33	0.218	-0.056	0.31	[0.31;-0.056]	-0.007	0.02	-3.028	0.011	0.02	0.04	[0;0.05]	-9.09091	Yes	-	-	-	-	-	-0.15	No			No
Personal NO2	TV	chr17:19247836-19248009	chr17	19247836	19248009	B9D1;MIR1180	Body;TSS200	2.26237e-10	7	6	-0.032	0.008	[-0.067;-0.005]	-0.023	0.706	[-0.137;0.08]	0.382	0.356	0.582	-0.054	0.352	[0.352;-0.054]	-0.009	0.016	3.602	0	-0.031	0.012	[-0.064;-0.006]	-3.125	Yes	-	-	-	-	-	0.25	No			No
Personal NO2	TV	chr18:72799720-72799946	chr18	72799720	72799946			4.68123e-09	4	2	0.034	0.006	[0.008;0.073]	-0.083	0.15	[-0.202;0.027]	-0.37	0.38	0.291	-0.05	0.378	[0.378;-0.05]	-0.011	0.001	-3.097	0.003	0.029	0.004	[0.005;0.062]	-14.7059	Yes	-	-	-	-	-	-0.2	No			No
Personal NO2	TV	chr2:43266625-43266843	chr2	43266625	43266843	LOC102723854	Body;TSS200	1.39403e-06	4	4	0.018	0.024	[0.001;0.046]	-0.074	0.186	[-0.188;0.031]	-0.186	0.358	0.196	-0.056	0.338	[0.338;-0.056]	0.005	0.017	3.944	0.033	0.017	0.054	[0;0.044]	-5.55556	No	-	-	-	-	-	0.15	No			No
Personal NO2	TV	chr16:88802742-88803040	chr16	88802742	88803040	;FAM38A;LOC100289580;PIEZO1	Body;ExonBnd	2.63623e-06	3	3	-0.021	0.048	[-0.052;-0.001]	-0.032	0.55	[-0.145;0.088]	0.231	0.4	0.396	-0.052	0.364	[0.364;-0.052]	-0.012	0.025	1.802	0.007	-0.022	0.022	[-0.049;-0.002]	4.7619	Yes	-	-	-	-	-	0.15	No			Yes
Personal NO2	TV	chr19:36435542-36435675	chr19	36435542	36435675	LRFN3	Body	3.64043e-06	3	3	0.02	0.032	[0.001;0.051]	-0.07	0.218	[-0.181;0.045]	-0.206	0.42	0.222	-0.049	0.412	[0.412;-0.049]	0.009	0.009	2.255	0.028	0.019	0.034	[0.001;0.047]	-5	Yes	-	-	-	-	-	0.15	No			No
Personal NO2	TV	chr4:7657302-7657481	chr4	7657302	7657481	SORCS2	Body	3.15753e-07	3	3	0.027	0.016	[0.004;0.06]	-0.083	0.118	[-0.197;0.02]	-0.298	0.352	0.245	-0.056	0.336	[0.336;-0.056]	0.008	0.021	3.242	0.001	0.026	0.02	[0.003;0.057]	-3.7037	Yes	-	-	-	-	-	0.2	No			No
Personal PM25	TV	chr11:78387189-78387423	chr11	78387189	78387423	ODZ4	Body	1.13491e-06	5	4	0.025	0.022	[0.002;0.061]	-0.081	0.234	[-0.212;0.052]	-0.225	0.404	0.236	-0.056	0.398	[0.398;-0.056]	0.017	0.005	1.47	0.024	0.025	0.02	[0.002;0.058]	0	Yes	-	-	-	-	-	0.15	No			No
Personal PM25	TV	chr14:21467272-21467502	chr14	21467272	21467502	SLC39A2	1stExon;5'UTR;TSS200	4.08365e-06	4	1	0.024	0.018	[0.002;0.055]	-0.078	0.232	[-0.197;0.049]	-0.225	0.424	0.235	-0.054	0.414	[0.414;-0.054]	-0.007	0.017	-3.845	0.008	0.026	0.024	[0.003;0.061]	8.33333	Yes	-	-	-	-	-	-0.15	No			No
Personal PM25	TV	chr6:159360704-159360984	chr6	159360704	159360984			4.08365e-06	4	3	0.032	0.02	[0.003;0.068]	-0.091	0.172	[-0.218;0.032]	-0.303	0.4	0.26	-0.059	0.38	[0.38;-0.059]	0.01	0.033	3.328	0	0.031	0.03	[0.003;0.067]	-3.125	Yes	-	-	-	-	-	0.25	No			No
Personal PM25	TV	chr1:40025231-40025415	chr1	40025231	40025415	LOC728448	Body;TSS200	3.34233e-07	3	3	-0.021	0.04	[-0.053;-0.001]	-0.034	0.58	[-0.158;0.087]	0.21	0.414	0.382	-0.055	0.382	[0.382;-0.055]	-0.015	0.017	1.442	0.024	-0.021	0.034	[-0.052;-0.001]	0	Yes	-	-	-	-	-	0.15	No			No
Personal PM25	TV	chr2:240040088-240040290	chr2	240040088	240040290	HDAC4	Body	3.62216e-06	3	3	0.028	0.036	[0.001;0.062]	-0.086	0.2	[-0.213;0.037]	-0.273	0.412	0.246	-0.058	0.384	[0.384;-0.058]	0.038	0.001	0.729	0.04	0.028	0.036	[0.003;0.062]	0	Yes	-	-	-	-	-	0.15	No			No
OP (AA)	tPTEF/tE	chr11:3663197-3663842	chr11	3663197	3663842	ART5	1stExon;5'UTR;Body;TSS1500;TSS200	5.16088e-18	13	13	-0.349	0.02	[-0.761;-0.048]	0.687	0.388	[-0.719;2.045]	-0.245	0.672	0.337	0.338	0.664	[0.664;0.338]	0.178	0.001	-1.951	0.015	-0.352	0.014	[-0.793;-0.053]	0.859599	Yes	-0.343	0.008	[-0.738;-0.066]	-1.7192	Yes	-0.15	No			No
OP (AA)	tPTEF/tE	chr17:41277973-41278444	chr17	41277973	41278444	BRCA1;NBR2	Body;TSS1500	2.70737e-09	10	6	-0.303	0.024	[-0.67;-0.023]	0.749	0.324	[-0.663;2.207]	-0.244	0.562	0.288	0.446	0.546	[0.546;0.446]	-0.071	0.013	4.363	0.005	-0.304	0.014	[-0.703;-0.033]	0.330033	Yes	-0.315	0.006	[-0.661;-0.049]	3.9604	Yes	0.2	No			No
OP (AA)	tPTEF/tE	chr14:95239380-95239751	chr14	95239380	95239751	ENSG00000285205		1.07868e-06	6	6	0.36	0.008	[0.054;0.798]	-0.046	0.966	[-1.562;1.356]	0.322	0.664	0.887	0.314	0.656	[0.656;0.314]	-0.142	0.001	-2.584	0.016	0.386	0.016	[0.057;0.837]	7.22222	Yes	0.371	0.008	[0.076;0.756]	3.05556	Yes	-0.15	No			No
OP (AA)	tPTEF/tE	chr18:74692115-74692265	chr18	74692115	74692265	MBP	3'UTR	8.28556e-11	6	6	-0.365	0.012	[-0.756;-0.061]	0.653	0.364	[-0.743;2.013]	-0.295	0.676	0.359	0.288	0.676	[0.676;0.288]	0.092	0.001	-3.858	0.015	-0.406	0.02	[-0.842;-0.071]	11.2329	Yes	-0.36	0.004	[-0.765;-0.073]	-1.36986	Yes	-0.15	No			No
OP (AA)	tPTEF/tE	chr4:183062300-183063637	chr4	183062300	183063637	LOC90768;MGC45800	Body	2.16444e-07	5	5	0.226	0.038	[0.003;0.55]	0.057	0.896	[-1.31;1.37]	0.189	0.654	0.799	0.283	0.656	[0.656;0.283]	-0.091	0.04	-2.521	0.011	0.271	0.034	[0.012;0.639]	19.9115	Yes	0.228	0.032	[0.013;0.531]	0.884956	Yes	-0.15	No			Yes
OP (AA)	tPTEF/tE	chr21:44891491-44891569	chr21	44891491	44891569	LINC00313	Body;ExonBnd	1.07868e-06	3	1	-0.312	0.016	[-0.715;-0.037]	0.595	0.41	[-0.903;2.013]	-0.197	0.72	0.344	0.283	0.712	[0.712;0.283]	-0.034	0.01	9.213	0.005	-0.315	0.018	[-0.709;-0.038]	0.961538	Yes	-0.333	0.002	[-0.7;-0.059]	6.73077	Yes	0.2	No			No
OP (AA)	tPTEF/tE	chr6:170184789-170184901	chr6	170184789	170184901			2.90398e-07	3	3	0.278	0.008	[0.03;0.661]	0.071	0.912	[-1.27;1.388]	0.252	0.624	0.797	0.35	0.624	[0.624;0.35]	0.108	0.006	2.561	0.021	0.324	0.024	[0.037;0.741]	16.5468	Yes	0.278	0.022	[0.035;0.631]	0	Yes	0.15	No			No
OP (DTT)	tPTEF/tE	chr17:41277973-41278444	chr17	41277973	41278444	BRCA1;NBR2	Body;TSS1500	3.34127e-11	10	6	-0.587	0.004	[-1.177;-0.136]	1.894	0.038	[0.059;3.861]	-0.354	0.18	0.237	1.307	0.176	[0.176;1.307]	-0.127	0.002	4.715	0.002	-0.594	0	[-1.211;-0.139]	1.1925	Yes	-0.619	0.002	[-1.175;-0.158]	5.45145	Yes	0.2	No			No
OP (DTT)	tPTEF/tE	chr13:46189837-46190198	chr13	46189837	46190198	ERICH6B;FAM194B	1stExon;5'UTR;TSS1500;TSS200	7.40174e-08	9	7	-0.381	0.028	[-0.891;-0.026]	1.597	0.094	[-0.307;3.581]	-0.219	0.252	0.193	1.216	0.228	[0.228;1.216]	0.106	0.01	-3.635	0.017	-0.389	0.022	[-0.944;-0.031]	2.09974	Yes	-0.432	0.01	[-0.994;-0.057]	13.3858	Yes	-0.15	No			No
OP (DTT)	tPTEF/tE	chr4:183062300-183063637	chr4	183062300	183063637	LOC90768;MGC45800	Body	3.34127e-11	9	9	0.326	0.042	[0.008;0.777]	0.852	0.384	[-1.013;2.877]	0.212	0.254	0.277	1.178	0.22	[0.22;1.178]	-0.143	0.02	-2.271	0.024	0.352	0.038	[0.016;0.834]	7.97546	Yes	0.324	0.018	[0.025;0.753]	-0.613497	Yes	-0.15	No			No
OP (DTT)	tPTEF/tE	chr13:102104706-102105129	chr13	102104706	102105129	ITGBL1	1stExon;5'UTR;TSS1500;TSS200	3.03629e-07	7	7	-0.764	0.018	[-1.559;-0.126]	1.94	0.056	[-0.136;3.921]	-0.455	0.254	0.283	1.176	0.24	[0.24;1.176]	-0.142	0	5.312	0.018	-0.772	0.014	[-1.535;-0.137]	1.04712	Yes	-0.736	0.018	[-1.423;-0.159]	-3.66492	Yes	0.15	No			No
OP (DTT)	tPTEF/tE	chr3:109035304-109035649	chr3	109035304	109035649	DPPA2	1stExon;5'UTR;TSS1500;TSS200	3.03629e-07	7	5	-0.499	0.008	[-1.117;-0.079]	1.681	0.072	[-0.167;3.478]	-0.31	0.216	0.229	1.182	0.208	[0.208;1.182]	-0.118	0.001	4.171	0.021	-0.5	0.014	[-1.093;-0.059]	0.200401	Yes	-0.479	0.018	[-0.992;-0.08]	-4.00802	Yes	0.15	No			No
OP (DTT)	tPTEF/tE	chr1:44584349-44584521	chr1	44584349	44584521	KLF17	1stExon;5'UTR;TSS200	9.27281e-07	6	5	-0.374	0.012	[-0.841;-0.041]	1.526	0.122	[-0.429;3.472]	-0.226	0.256	0.197	1.152	0.244	[0.244;1.152]	-0.07	0.02	5.418	0.009	-0.385	0.024	[-0.9;-0.033]	2.94118	Yes	-0.375	0.016	[-0.864;-0.033]	0.26738	Yes	0.15	No			No
OP (DTT)	tPTEF/tE	chr16:31146884-31147177	chr16	31146884	31147177	PRSS8	1stExon;5'UTR;TSS200	7.45185e-07	6	4	-0.404	0.02	[-0.91;-0.039]	1.512	0.148	[-0.415;3.453]	-0.242	0.294	0.211	1.108	0.274	[0.274;1.108]	-0.071	0.006	5.692	0.019	-0.421	0.02	[-0.957;-0.047]	4.20792	Yes	-0.423	0.012	[-0.904;-0.064]	4.70297	Yes	0.15	No			No
OP (DTT)	tPTEF/tE	chr13:33002359-33002464	chr13	33002359	33002464	N4BP2L1	TSS200	6.34906e-06	5	1	-0.355	0.026	[-0.89;-0.045]	1.585	0.09	[-0.203;3.528]	-0.204	0.242	0.183	1.23	0.216	[0.216;1.23]	0.049	0.01	-7.051	0.032	-0.323	0.05	[-0.83;-0.002]	-9.01408	No	-0.336	0.034	[-0.811;-0.021]	-5.35211	Yes	-0.15	No			No
OP (DTT)	tPTEF/tE	chr4:165953017-165953306	chr4	165953017	165953306	TRIM60	1stExon;5'UTR;TSS200	4.81359e-06	5	3	-0.408	0.048	[-0.937;-0.006]	1.648	0.094	[-0.366;3.415]	-0.243	0.222	0.198	1.24	0.19	[0.19;1.24]	-0.129	0.001	3.191	0.039	-0.405	0.038	[-0.954;-0.016]	-0.735294	Yes	-0.416	0.022	[-0.907;-0.043]	1.96078	Yes	0.15	No			No
OP (DTT)	tPTEF/tE	chr1:15256053-15256150	chr1	15256053	15256150	KAZN;KIAA1026	Body;TSS1500;TSS200	8.46691e-06	3	3	-0.48	0.012	[-1.046;-0.078]	1.687	0.086	[-0.225;3.627]	-0.284	0.24	0.222	1.207	0.228	[0.228;1.207]	-0.096	0.001	4.965	0.018	-0.467	0.018	[-1.048;-0.057]	-2.70833	Yes	-0.49	0.014	[-1.009;-0.087]	2.08333	Yes	0.15	No			No
OP (DTT)	tPTEF/tE	chr10:21796151-21796441	chr10	21796151	21796441			8.22388e-07	3	3	-0.488	0.014	[-1.054;-0.081]	1.679	0.084	[-0.168;3.57]	-0.3	0.242	0.225	1.191	0.228	[0.228;1.191]	-0.081	0.002	5.944	0.013	-0.47	0.014	[-1.038;-0.076]	-3.68852	Yes	-0.524	0.006	[-1.058;-0.104]	7.37705	Yes	0.15	No			No
OP (DTT)	tPTEF/tE	chr16:28224133-28224204	chr16	28224133	28224204	XPO6	TSS1500	1.08633e-06	3	2	-0.844	0.002	[-1.561;-0.267]	1.982	0.042	[0.061;3.91]	-0.509	0.28	0.299	1.138	0.278	[0.278;1.138]	-0.113	0	7.367	0.002	-0.827	0	[-1.566;-0.262]	-2.01422	Yes	-0.821	0	[-1.475;-0.275]	-2.72512	Yes	0.2	No			No
OP (DTT)	tPTEF/tE	chr21:44891491-44891569	chr21	44891491	44891569	LINC00313	Body;ExonBnd	8.06305e-08	3	1	-0.581	0	[-1.146;-0.15]	1.809	0.05	[-0.001;3.797]	-0.38	0.198	0.243	1.228	0.198	[0.198;1.228]	-0.058	0.002	9.855	0.002	-0.57	0.002	[-1.167;-0.133]	-1.89329	Yes	-0.614	0.002	[-1.185;-0.166]	5.67986	Yes	0.2	No			No
OP (DTT)	tPTEF/tE	chr4:188078669-188078789	chr4	188078669	188078789			1.99784e-06	3	3	-0.348	0.03	[-0.839;-0.014]	1.609	0.108	[-0.373;3.59]	-0.198	0.234	0.178	1.262	0.204	[0.204;1.262]	-0.183	0.032	1.867	0.01	-0.349	0.032	[-0.847;-0.021]	0.287356	Yes	-0.333	0.038	[-0.778;-0.01]	-4.31034	Yes	0.15	No			No
OP (DTT)	tPTEF/tE	chr4:151504919-151505192	chr4	151504919	151505192	LRBA;MAB21L2	1stExon;Body	2.48398e-07	3	3	0.397	0.014	[0.036;0.912]	0.763	0.414	[-1.075;2.607]	0.265	0.22	0.342	1.16	0.218	[0.218;1.16]	-0.074	0.023	-5.396	0.005	0.427	0.018	[0.048;0.956]	7.55668	Yes	0.418	0.006	[0.062;0.892]	5.28967	Yes	-0.2	No			No
OP (DTT)	tPTEF/tE	chr6:16306376-16306683	chr6	16306376	16306683	ATXN1	3'UTR;Body	7.59152e-07	3	3	0.377	0.032	[0.018;0.858]	0.913	0.366	[-1.008;2.791]	0.22	0.228	0.292	1.29	0.208	[0.208;1.29]	-0.15	0.023	-2.529	0.007	0.402	0.024	[0.038;0.938]	6.6313	Yes	0.36	0.022	[0.034;0.801]	-4.50928	Yes	-0.2	No			No
Personal NO2	tPTEF/tE	chr1:36038700-36039423	chr1	36038700	36039423	TFAP2E	1stExon;5'UTR;Body;TSS1500;TSS200	1.27301e-12	9	9	-0.029	0.038	[-0.081;-0.001]	0.061	0.568	[-0.123;0.261]	-0.108	0.77	0.322	0.032	0.768	[0.768;0.032]	-0.022	0.029	1.353	0.031	-0.027	0.068	[-0.07;0.001]	-6.89655	No	-	-	-	-	-	0.15	No			No
Personal NO2	tPTEF/tE	chr3:46933781-46934204	chr3	46933781	46934204	PTH1R	Body	4.29702e-10	7	7	0.04	0.028	[0.003;0.092]	-0.011	0.916	[-0.202;0.183]	0.187	0.792	0.784	0.03	0.784	[0.784;0.03]	-0.02	0.004	-2.038	0.022	0.043	0.024	[0.005;0.1]	7.5	Yes	-	-	-	-	-	-0.15	No			No
Personal NO2	tPTEF/tE	chr15:23810377-23810861	chr15	23810377	23810861	MKRN3	1stExon;5'UTR;TSS200	9.89065e-10	6	6	0.036	0.046	[0;0.087]	-0.003	0.974	[-0.197;0.2]	0.197	0.734	0.923	0.033	0.732	[0.732;0.033]	0.029	0.005	1.213	0.041	0.034	0.038	[0.002;0.084]	-5.55556	Yes	-	-	-	-	-	0.15	Yes	Gene Imprint + Otago	Paternal	No
Personal NO2	tPTEF/tE	chr7:153584037-153584416	chr7	153584037	153584416	DPP6	TSS200	2.20137e-08	6	6	0.052	0.012	[0.01;0.113]	-0.023	0.822	[-0.24;0.176]	0.276	0.79	0.693	0.029	0.786	[0.786;0.029]	0.019	0.001	2.744	0.009	0.054	0.008	[0.011;0.117]	3.84615	Yes	-	-	-	-	-	0.15	No			No
Personal NO2	tPTEF/tE	chr7:63774077-63774504	chr7	63774077	63774504	LOC728927;ZNF736	1stExon;5'UTR	1.47302e-08	5	5	0.055	0.028	[0.004;0.12]	-0.022	0.834	[-0.212;0.168]	0.336	0.74	0.714	0.033	0.74	[0.74;0.033]	0.019	0.038	2.977	0	0.059	0.022	[0.007;0.125]	7.27273	Yes	-	-	-	-	-	0.3	No			No
Personal NO2	tPTEF/tE	chr17:7742761-7743032	chr17	7742761	7743032	KDM6B	TSS1500	3.57861e-06	4	3	0.049	0.01	[0.009;0.108]	-0.014	0.874	[-0.205;0.183]	0.289	0.734	0.778	0.035	0.732	[0.732;0.035]	0.006	0.003	8.364	0.007	0.047	0.008	[0.008;0.103]	-4.08163	Yes	-	-	-	-	-	0.15	No			No
Personal NO2	tPTEF/tE	chr17:41477270-41477468	chr17	41477270	41477468	ARL4D	Body	5.03467e-07	4	4	0.039	0.028	[0.003;0.09]	-0.007	0.916	[-0.21;0.195]	0.193	0.768	0.848	0.031	0.752	[0.752;0.031]	-0.009	0.005	-4.454	0.024	0.043	0.034	[0.004;0.1]	10.2564	Yes	-	-	-	-	-	-0.15	No			Yes
Personal NO2	tPTEF/tE	chr17:81042946-81043176	chr17	81042946	81043176	METRNL	Body	8.13332e-07	3	3	0.034	0.048	[0;0.086]	-0.001	0.986	[-0.194;0.186]	0.186	0.728	0.971	0.033	0.728	[0.728;0.033]	0.016	0.032	2.125	0.01	0.036	0.028	[0.002;0.085]	5.88235	Yes	-	-	-	-	-	0.15	No			Yes
Personal NO2	tPTEF/tE	chr3:9690486-9690570	chr3	9690486	9690570	MTMR14	TSS1500	2.67755e-06	3	3	-0.031	0.046	[-0.078;0]	0.074	0.48	[-0.13;0.269]	-0.124	0.718	0.295	0.043	0.704	[0.704;0.043]	-0.013	0.039	2.43	0.012	-0.032	0.048	[-0.08;0]	3.22581	Yes	-	-	-	-	-	0.15	No			No
Personal NO2	tPTEF/tE	chr6:133890471-133890532	chr6	133890471	133890532	TARID		3.57861e-06	3	1	-0.044	0.02	[-0.103;-0.005]	0.072	0.46	[-0.114;0.259]	-0.2	0.78	0.379	0.027	0.764	[0.764;0.027]	0.009	0.024	-5.116	0.002	-0.044	0.022	[-0.101;-0.005]	0	Yes	-	-	-	-	-	-0.2	No			No
Personal PM25	tPTEF/tE	chr4:169239549-169240081	chr4	169239549	169240081	DDX60	1stExon;5'UTR;TSS200	8.63367e-15	11	8	0.047	0.024	[0.004;0.106]	0.052	0.612	[-0.155;0.252]	0.309	0.358	0.475	0.099	0.342	[0.342;0.099]	0.015	0.026	3.122	0.002	0.044	0.026	[0.005;0.102]	-6.38298	Yes	-	-	-	-	-	0.2	No			No
Personal PM25	tPTEF/tE	chr18:74692115-74692265	chr18	74692115	74692265	MBP	3'UTR	7.89976e-11	6	6	-0.046	0.022	[-0.101;-0.005]	0.145	0.178	[-0.058;0.356]	-0.255	0.37	0.241	0.099	0.356	[0.356;0.099]	0.011	0.007	-3.853	0.015	-0.045	0.018	[-0.101;-0.005]	-2.17391	Yes	-	-	-	-	-	-0.15	No			No
Personal PM25	tPTEF/tE	chr19:6772687-6773074	chr19	6772687	6773074	VAV1	1stExon;5'UTR;Body;TSS200	1.12599e-07	5	5	-0.089	0.01	[-0.169;-0.024]	0.198	0.066	[-0.014;0.418]	-0.515	0.338	0.31	0.109	0.34	[0.34;0.109]	0.008	0	-11.268	0.005	-0.09	0.004	[-0.169;-0.028]	1.1236	Yes	-	-	-	-	-	-0.2	No			No
Personal PM25	tPTEF/tE	chr11:13508768-13509032	chr11	13508768	13509032			1.33197e-09	3	3	0.06	0.002	[0.015;0.119]	0.036	0.722	[-0.179;0.249]	0.374	0.382	0.625	0.096	0.384	[0.384;0.096]	0.017	0.008	3.447	0.001	0.058	0.002	[0.013;0.121]	-3.33333	Yes	-	-	-	-	-	0.2	No			No

## Sheet: Table S6 - AMRs ambient expo
Supplementary Table S6: Aggregated mediator regions (AMRs) mediating the effect of personal PAPE exposure on newborns' lung function which were replicated with at least one ambient exposure (causal indirect effect nominal p-value < 0.05, bootstrap test)
Main analysis (personal exposures)						Replication analysis with ambient exposures
				Indirect effect				Indirect effect		Direct effect		Total effect
Personal Exposure	Outcome	AMR identifier	Gene name	Estimate	P-value	Ambient Exposure	Outcome	Estimate	P-value	Estimate	P-value	Estimate	P-value
Personal PM25	FRC	chr10:64565641-64565772	ADO	-0.064	0.008	Ambient PM25	FRC	-0.0796725	0.036	-0.530942	0.096	-0.610615	0.052
Personal PM25	FRC	chr10:64565641-64565772	ADO	-0.064	0.008	Ambient PM10	FRC	-0.0732835	0.028	-0.541492	0.062	-0.614776	0.038
OP (DTT)	FRC	chr10:64565641-64565772	ADO	-0.577	0.036	Ambient PM25	FRC	-0.0796725	0.036	-0.530942	0.096	-0.610615	0.052
OP (DTT)	FRC	chr10:64565641-64565772	ADO	-0.577	0.036	Ambient PM10	FRC	-0.0732835	0.028	-0.541492	0.062	-0.614776	0.038
Personal NO2	RR	chr13:110319561-110319607	ENSG00000285534	0.045	0.016	Ambient PM25	TV	-0.0360183	0.042	-0.00706163	0.934	-0.0430799	0.748
Personal NO2	RR	chr13:110319561-110319607	ENSG00000285534	0.045	0.016	Ambient NO2	RR	0.0289922	0.014	-0.058175	0.44	-0.0291829	0.706
Personal NO2	RR	chr13:110319561-110319607	ENSG00000285534	0.045	0.016	Ambient PM25	RR	0.0811812	0.022	-0.25085	0.308	-0.169669	0.486
Personal NO2	RR	chr13:110319561-110319607	ENSG00000285534	0.045	0.016	Ambient NO2	TV	-0.0131747	0.028	0.0128597	0.774	-0.000315056	0.97
OP (AA)	TV	chr14:95239380-95239751	ENSG00000285205	0.253	0.008	Ambient PM25	tPTEF/tE	0.0664906	0.046	0.0167559	0.974	0.0832465	0.778
OP (AA)	TV	chr14:95239380-95239751	ENSG00000285205	0.253	0.008	Ambient PM25	TV	0.0471038	0.024	-0.066021	0.632	-0.0189172	0.886
OP (AA)	TV	chr14:95239380-95239751	ENSG00000285205	0.253	0.008	Ambient PM25	MV	1.7118	0.046	-6.61424	0.306	-4.90244	0.444
OP (AA)	TV	chr14:95239380-95239751	ENSG00000285205	0.253	0.008	Ambient PM10	tPTEF/tE	0.0626812	0.032	0.0159289	0.99	0.07861	0.772
OP (AA)	TV	chr14:95239380-95239751	ENSG00000285205	0.253	0.008	Ambient PM10	TV	0.0426435	0.022	-0.0534824	0.686	-0.0108389	0.928
OP (AA)	TV	chr14:95239380-95239751	ENSG00000285205	0.253	0.008	Ambient PM10	MV	1.59541	0.036	-8.56686	0.204	-6.97145	0.296
OP (AA)	MV	chr14:95239380-95239751	ENSG00000285205	10.276	0.018	Ambient PM25	tPTEF/tE	0.0664906	0.046	0.0167559	0.974	0.0832465	0.778
OP (AA)	MV	chr14:95239380-95239751	ENSG00000285205	10.276	0.018	Ambient PM25	TV	0.0471038	0.024	-0.066021	0.632	-0.0189172	0.886
OP (AA)	MV	chr14:95239380-95239751	ENSG00000285205	10.276	0.018	Ambient PM25	MV	1.7118	0.046	-6.61424	0.306	-4.90244	0.444
OP (AA)	MV	chr14:95239380-95239751	ENSG00000285205	10.276	0.018	Ambient PM10	tPTEF/tE	0.0626812	0.032	0.0159289	0.99	0.07861	0.772
OP (AA)	MV	chr14:95239380-95239751	ENSG00000285205	10.276	0.018	Ambient PM10	TV	0.0426435	0.022	-0.0534824	0.686	-0.0108389	0.928
OP (AA)	MV	chr14:95239380-95239751	ENSG00000285205	10.276	0.018	Ambient PM10	MV	1.59541	0.036	-8.56686	0.204	-6.97145	0.296
OP (DTT)	MV	chr14:95239380-95239751	ENSG00000285205	15.145	0.002	Ambient PM25	tPTEF/tE	0.0664906	0.046	0.0167559	0.974	0.0832465	0.778
OP (DTT)	MV	chr14:95239380-95239751	ENSG00000285205	15.145	0.002	Ambient PM25	TV	0.0471038	0.024	-0.066021	0.632	-0.0189172	0.886
OP (DTT)	MV	chr14:95239380-95239751	ENSG00000285205	15.145	0.002	Ambient PM25	MV	1.7118	0.046	-6.61424	0.306	-4.90244	0.444
OP (DTT)	MV	chr14:95239380-95239751	ENSG00000285205	15.145	0.002	Ambient PM10	tPTEF/tE	0.0626812	0.032	0.0159289	0.99	0.07861	0.772
OP (DTT)	MV	chr14:95239380-95239751	ENSG00000285205	15.145	0.002	Ambient PM10	TV	0.0426435	0.022	-0.0534824	0.686	-0.0108389	0.928
OP (DTT)	MV	chr14:95239380-95239751	ENSG00000285205	15.145	0.002	Ambient PM10	MV	1.59541	0.036	-8.56686	0.204	-6.97145	0.296
OP (DTT)	TV	chr14:95239380-95239751	ENSG00000285205	0.368	0.002	Ambient PM25	tPTEF/tE	0.0664906	0.046	0.0167559	0.974	0.0832465	0.778
OP (DTT)	TV	chr14:95239380-95239751	ENSG00000285205	0.368	0.002	Ambient PM25	TV	0.0471038	0.024	-0.066021	0.632	-0.0189172	0.886
OP (DTT)	TV	chr14:95239380-95239751	ENSG00000285205	0.368	0.002	Ambient PM25	MV	1.7118	0.046	-6.61424	0.306	-4.90244	0.444
OP (DTT)	TV	chr14:95239380-95239751	ENSG00000285205	0.368	0.002	Ambient PM10	tPTEF/tE	0.0626812	0.032	0.0159289	0.99	0.07861	0.772
OP (DTT)	TV	chr14:95239380-95239751	ENSG00000285205	0.368	0.002	Ambient PM10	TV	0.0426435	0.022	-0.0534824	0.686	-0.0108389	0.928
OP (DTT)	TV	chr14:95239380-95239751	ENSG00000285205	0.368	0.002	Ambient PM10	MV	1.59541	0.036	-8.56686	0.204	-6.97145	0.296
OP (AA)	tPTEF/tE	chr14:95239380-95239751	ENSG00000285205	0.36	0.008	Ambient PM25	tPTEF/tE	0.0664906	0.046	0.0167559	0.974	0.0832465	0.778
OP (AA)	tPTEF/tE	chr14:95239380-95239751	ENSG00000285205	0.36	0.008	Ambient PM25	TV	0.0471038	0.024	-0.066021	0.632	-0.0189172	0.886
OP (AA)	tPTEF/tE	chr14:95239380-95239751	ENSG00000285205	0.36	0.008	Ambient PM25	MV	1.7118	0.046	-6.61424	0.306	-4.90244	0.444
OP (AA)	tPTEF/tE	chr14:95239380-95239751	ENSG00000285205	0.36	0.008	Ambient PM10	tPTEF/tE	0.0626812	0.032	0.0159289	0.99	0.07861	0.772
OP (AA)	tPTEF/tE	chr14:95239380-95239751	ENSG00000285205	0.36	0.008	Ambient PM10	TV	0.0426435	0.022	-0.0534824	0.686	-0.0108389	0.928
OP (AA)	tPTEF/tE	chr14:95239380-95239751	ENSG00000285205	0.36	0.008	Ambient PM10	MV	1.59541	0.036	-8.56686	0.204	-6.97145	0.296
OP (DTT)	TV	chr16:14280446-14280709	MKL2	0.287	0.014	Ambient NO2	TV	0.012797	0.042	-0.0136893	0.766	-0.000892253	0.972
Personal PM25	FRC	chr16:67686831-67687119	RLTPR	-0.066	0.01	Ambient PM10	FRC	-0.0767938	0.044	-0.519841	0.076	-0.596635	0.042
Personal PM25	FRC	chr16:67686831-67687119	RLTPR	-0.066	0.01	Ambient PM25	FRC	-0.0868939	0.034	-0.521247	0.108	-0.608141	0.05
Personal PM25	FRC	chr16:67686831-67687119	RLTPR	-0.066	0.01	Ambient NO2	FRC	-0.0325007	0.02	-0.0924762	0.328	-0.124977	0.186
OP (AA)	FRC	chr16:67686831-67687119	RLTPR	-0.616	0.006	Ambient PM10	FRC	-0.0767938	0.044	-0.519841	0.076	-0.596635	0.042
OP (AA)	FRC	chr16:67686831-67687119	RLTPR	-0.616	0.006	Ambient PM25	FRC	-0.0868939	0.034	-0.521247	0.108	-0.608141	0.05
OP (AA)	FRC	chr16:67686831-67687119	RLTPR	-0.616	0.006	Ambient NO2	FRC	-0.0325007	0.02	-0.0924762	0.328	-0.124977	0.186
OP (DTT)	FRC	chr16:67686831-67687119	RLTPR	-1.021	0.002	Ambient PM10	FRC	-0.0767938	0.044	-0.519841	0.076	-0.596635	0.042
OP (DTT)	FRC	chr16:67686831-67687119	RLTPR	-1.021	0.002	Ambient PM25	FRC	-0.0868939	0.034	-0.521247	0.108	-0.608141	0.05
OP (DTT)	FRC	chr16:67686831-67687119	RLTPR	-1.021	0.002	Ambient NO2	FRC	-0.0325007	0.02	-0.0924762	0.328	-0.124977	0.186
Personal NO2	RR	chr17:19247836-19248009	B9D1;MIR1180	0.035	0.03	Ambient PM10	TV	-0.0625276	0.006	0.022359	0.934	-0.0401686	0.75
Personal NO2	RR	chr17:19247836-19248009	B9D1;MIR1180	0.035	0.03	Ambient NO2	RR	0.0241619	0.034	-0.0515708	0.478	-0.0274089	0.722
Personal NO2	RR	chr17:19247836-19248009	B9D1;MIR1180	0.035	0.03	Ambient PM25	TV	-0.051977	0.032	-0.00319816	0.95	-0.0551751	0.692
Personal NO2	RR	chr17:19247836-19248009	B9D1;MIR1180	0.035	0.03	Ambient NO2	TV	-0.0198675	0.014	0.0172872	0.704	-0.00258021	0.94
Personal NO2	RR	chr17:19247836-19248009	B9D1;MIR1180	0.035	0.03	Ambient PM25	FRC	-0.115518	0.036	-0.548254	0.074	-0.663772	0.038
Personal NO2	RR	chr17:19247836-19248009	B9D1;MIR1180	0.035	0.03	Ambient PM10	RR	0.0777331	0.014	-0.322101	0.208	-0.244368	0.336
Personal NO2	RR	chr17:19247836-19248009	B9D1;MIR1180	0.035	0.03	Ambient PM10	FRC	-0.126886	0.008	-0.511238	0.078	-0.638124	0.03
Personal NO2	TV	chr17:19247836-19248009	B9D1;MIR1180	-0.032	0.008	Ambient PM10	TV	-0.0625276	0.006	0.022359	0.934	-0.0401686	0.75
Personal NO2	TV	chr17:19247836-19248009	B9D1;MIR1180	-0.032	0.008	Ambient NO2	RR	0.0241619	0.034	-0.0515708	0.478	-0.0274089	0.722
Personal NO2	TV	chr17:19247836-19248009	B9D1;MIR1180	-0.032	0.008	Ambient PM25	TV	-0.051977	0.032	-0.00319816	0.95	-0.0551751	0.692
Personal NO2	TV	chr17:19247836-19248009	B9D1;MIR1180	-0.032	0.008	Ambient NO2	TV	-0.0198675	0.014	0.0172872	0.704	-0.00258021	0.94
Personal NO2	TV	chr17:19247836-19248009	B9D1;MIR1180	-0.032	0.008	Ambient PM25	FRC	-0.115518	0.036	-0.548254	0.074	-0.663772	0.038
Personal NO2	TV	chr17:19247836-19248009	B9D1;MIR1180	-0.032	0.008	Ambient PM10	RR	0.0777331	0.014	-0.322101	0.208	-0.244368	0.336
Personal NO2	TV	chr17:19247836-19248009	B9D1;MIR1180	-0.032	0.008	Ambient PM10	FRC	-0.126886	0.008	-0.511238	0.078	-0.638124	0.03
Personal NO2	tPTEF/tE	chr17:81042946-81043176	METRNL	0.034	0.048	Ambient PM25	tPTEF/tE	0.064595	0.038	-0.0247859	0.898	0.0398091	0.89
OP (DTT)	TV	chr2:220406469-220406756	CHPF	0.248	0.022	Ambient PM25	TV	0.0395912	0.034	-0.0813859	0.564	-0.0417947	0.752
OP (DTT)	TV	chr2:220406469-220406756	CHPF	0.248	0.022	Ambient NO2	RR	-0.0226015	0.042	-0.00951697	0.888	-0.0321184	0.676
OP (DTT)	TV	chr2:220406469-220406756	CHPF	0.248	0.022	Ambient PM10	TV	0.0341767	0.046	-0.0650884	0.616	-0.0309117	0.788
OP (DTT)	TV	chr2:220406469-220406756	CHPF	0.248	0.022	Ambient NO2	TV	0.0157318	0.012	-0.0147777	0.744	0.000954093	0.994
Personal NO2	FRC	chr2:240168861-240169280	HDAC4	-0.056	0.01	Ambient PM25	FRC	-0.126176	0.026	-0.492427	0.118	-0.618603	0.046
Personal NO2	FRC	chr2:240168861-240169280	HDAC4	-0.056	0.01	Ambient PM10	FRC	-0.121177	0.022	-0.493568	0.088	-0.614745	0.026
Personal NO2	FRC	chr2:240168861-240169280	HDAC4	-0.056	0.01	Ambient NO2	FRC	-0.0392927	0.022	-0.0897588	0.354	-0.129052	0.186
OP (AA)	LCI	chr2:71211939-71212157	ANKRD53	0.025	0.014	Ambient NO2	LCI	0.00145298	0.042	0.00375694	0.46	0.00520992	0.316
OP (AA)	TV	chr2:74726477-74726892	LBX2	-0.212	0.006	Ambient PM10	TV	-0.0461795	0.012	0.0145573	0.982	-0.0316223	0.794
OP (AA)	TV	chr2:74726477-74726892	LBX2	-0.212	0.006	Ambient PM10	RR	0.0770161	0.012	-0.334376	0.194	-0.25736	0.312
OP (AA)	TV	chr2:74726477-74726892	LBX2	-0.212	0.006	Ambient NO2	TV	-0.0157762	0.022	0.0160391	0.73	0.000262854	0.988
OP (AA)	TV	chr2:74726477-74726892	LBX2	-0.212	0.006	Ambient NO2	RR	0.0259704	0.028	-0.0567213	0.456	-0.030751	0.696
OP (AA)	RR	chr2:74726477-74726892	LBX2	0.29	0.034	Ambient PM10	TV	-0.0461795	0.012	0.0145573	0.982	-0.0316223	0.794
OP (AA)	RR	chr2:74726477-74726892	LBX2	0.29	0.034	Ambient PM10	RR	0.0770161	0.012	-0.334376	0.194	-0.25736	0.312
OP (AA)	RR	chr2:74726477-74726892	LBX2	0.29	0.034	Ambient NO2	TV	-0.0157762	0.022	0.0160391	0.73	0.000262854	0.988
OP (AA)	RR	chr2:74726477-74726892	LBX2	0.29	0.034	Ambient NO2	RR	0.0259704	0.028	-0.0567213	0.456	-0.030751	0.696
Personal PM25	FRC	chr22:46481602-46482023	LOC400931;MIRLET7BHG	-0.071	0.026	Ambient NO2	FRC	-0.0489288	0.002	-0.0791811	0.408	-0.12811	0.168
Personal PM25	FRC	chr22:46481602-46482023	LOC400931;MIRLET7BHG	-0.071	0.026	Ambient PM25	FRC	-0.122874	0.004	-0.488178	0.144	-0.611052	0.048
Personal PM25	FRC	chr22:46481602-46482023	LOC400931;MIRLET7BHG	-0.071	0.026	Ambient PM10	FRC	-0.119148	0.002	-0.486455	0.104	-0.605603	0.042
OP (DTT)	FRC	chr22:46481602-46482023	LOC400931;MIRLET7BHG	-0.827	0.014	Ambient NO2	FRC	-0.0489288	0.002	-0.0791811	0.408	-0.12811	0.168
OP (DTT)	FRC	chr22:46481602-46482023	LOC400931;MIRLET7BHG	-0.827	0.014	Ambient PM25	FRC	-0.122874	0.004	-0.488178	0.144	-0.611052	0.048
OP (DTT)	FRC	chr22:46481602-46482023	LOC400931;MIRLET7BHG	-0.827	0.014	Ambient PM10	FRC	-0.119148	0.002	-0.486455	0.104	-0.605603	0.042
Personal NO2	FRC	chr22:46481602-46482023	LOC400931;MIRLET7BHG	-0.05	0.034	Ambient NO2	FRC	-0.0489288	0.002	-0.0791811	0.408	-0.12811	0.168
Personal NO2	FRC	chr22:46481602-46482023	LOC400931;MIRLET7BHG	-0.05	0.034	Ambient PM25	FRC	-0.122874	0.004	-0.488178	0.144	-0.611052	0.048
Personal NO2	FRC	chr22:46481602-46482023	LOC400931;MIRLET7BHG	-0.05	0.034	Ambient PM10	FRC	-0.119148	0.002	-0.486455	0.104	-0.605603	0.042
OP (DTT)	FRC	chr3:64487026-64487329		-0.839	0.008	Ambient PM10	FRC	-0.0749163	0.048	-0.518065	0.082	-0.592981	0.048
OP (DTT)	FRC	chr3:64487026-64487329		-0.839	0.008	Ambient NO2	FRC	-0.0320124	0.02	-0.0915323	0.332	-0.123545	0.186
OP (DTT)	LCI	chr5:23507457-23507656	PRDM9	0.03	0.038	Ambient PM10	LCI	0.00465588	0.022	0.0160769	0.296	0.0207328	0.164
OP (DTT)	LCI	chr5:23507457-23507656	PRDM9	0.03	0.038	Ambient PM25	LCI	0.00449452	0.046	0.017482	0.286	0.0219765	0.186
Personal PM25	LCI	chr5:23507457-23507656	PRDM9	0.004	0.02	Ambient PM10	LCI	0.00465588	0.022	0.0160769	0.296	0.0207328	0.164
Personal PM25	LCI	chr5:23507457-23507656	PRDM9	0.004	0.02	Ambient PM25	LCI	0.00449452	0.046	0.017482	0.286	0.0219765	0.186
OP (DTT)	LCI	chr6:127663585-127663644	ECHDC1	0.033	0.036	Ambient PM10	TV	0.0346196	0.038	-0.0704955	0.608	-0.0358758	0.782
OP (AA)	LCI	chr6:26016673-26016808	H3P26	0.029	0.01	Ambient NO2	LCI	0.00182314	0.006	0.00381339	0.448	0.00563653	0.264
OP (AA)	LCI	chr6:26016673-26016808	H3P26	0.029	0.01	Ambient PM10	LCI	0.00479422	0.02	0.0172274	0.258	0.0220216	0.138
OP (AA)	LCI	chr6:26016673-26016808	H3P26	0.029	0.01	Ambient PM25	LCI	0.0060571	0.006	0.0164471	0.32	0.0225042	0.16
Personal NO2	TV	chr6:32811494-32811701	PSMB8	-0.023	0.02	Ambient NO2	TV	-0.0151603	0.028	0.0159462	0.728	0.000785969	0.998
Personal NO2	TV	chr6:32811494-32811701	PSMB8	-0.023	0.02	Ambient NO2	MV	-0.58472	0.042	0.471733	0.826	-0.112986	0.944
Personal PM25	RR	chr9:109684238-109684453	MIR548Q;ZNF462	-0.061	0.006	Ambient PM10	RR	-0.0631998	0.046	-0.210995	0.372	-0.274195	0.262
Personal PM25	RR	chr9:109684238-109684453	MIR548Q;ZNF462	-0.061	0.006	Ambient PM25	RR	-0.0835172	0.018	-0.0931014	0.674	-0.176619	0.466
OP (DTT)	RR	chr9:109684238-109684453	MIR548Q;ZNF462	-0.694	0.004	Ambient PM10	RR	-0.0631998	0.046	-0.210995	0.372	-0.274195	0.262
OP (DTT)	RR	chr9:109684238-109684453	MIR548Q;ZNF462	-0.694	0.004	Ambient PM25	RR	-0.0835172	0.018	-0.0931014	0.674	-0.176619	0.466
OP (AA)	RR	chr9:109684238-109684453	MIR548Q;ZNF462	-0.372	0.008	Ambient PM10	RR	-0.0631998	0.046	-0.210995	0.372	-0.274195	0.262
OP (AA)	RR	chr9:109684238-109684453	MIR548Q;ZNF462	-0.372	0.008	Ambient PM25	RR	-0.0835172	0.018	-0.0931014	0.674	-0.176619	0.466

## Sheet: Table S7 - AMRs with eQTM
Supplementary Table S7. Aggregated mediator regions (AMRs) including at least one CpG site present in the placental eQTM database (eQTM p-value<0.01).
Exposure	Outcome	AMR coordinates	Gene name	Indirect effect estimate	Gene whose expression is associated with the included eQTM	Number of eQTMs included in the AMR	Minimum p-value of the included eQTMs	Average effect size of the association between eQTMs and gene expression
OP (AA)	FRC	chr11:8931472-8931708	AKIP1;C11orf17;ST5	-0.401	TRIM66	1	0.008119	2.55127
OP (AA)	FRC	chr11:8931472-8931708	AKIP1;C11orf17;ST5	-0.401	AKIP1	1	0.005794	2.58767
OP (AA)	FRC	chr11:8931472-8931708	AKIP1;C11orf17;ST5	-0.401	TMEM9B-AS1	3	8.41e-12	-4.94803
OP (AA)	FRC	chr13:102104706-102105129	ITGBL1	-0.389	NALCN	1	0.008513	2.16532
OP (AA)	FRC	chr16:67686831-67687119	RLTPR	-0.616	CARMIL2	2	0.003324	4.65047
OP (AA)	FRC	chr17:46682307-46682413	HOXB-AS3;HOXB6;LOC404266	0.338	CALCOCO2	1	0.006967	1.1469
OP (AA)	FRC	chr19:51869400-51870714	;CLDND2;ETFB	0.318	SPACA6-AS1	1	0.009962	-64.5833
OP (AA)	FRC	chr7:150019972-150020961	ACTR3C;LRRC61	-0.43	ZNF862	1	0.005443	-2.84292
OP (AA)	FRC	chr7:150019972-150020961	ACTR3C;LRRC61	-0.43	ACTR3C	8	0.001628	-2.95022
OP (DTT)	FRC	chr11:8931472-8931708	AKIP1;C11orf17;ST5	-0.777	TRIM66	1	0.008119	2.55127
OP (DTT)	FRC	chr11:8931472-8931708	AKIP1;C11orf17;ST5	-0.777	AKIP1	1	0.005794	2.58767
OP (DTT)	FRC	chr11:8931472-8931708	AKIP1;C11orf17;ST5	-0.777	TMEM9B-AS1	3	8.41e-12	-4.94803
OP (DTT)	FRC	chr13:102104706-102105129	ITGBL1	-0.59	NALCN	1	0.008513	2.16532
OP (DTT)	FRC	chr16:67686831-67687119	RLTPR	-1.021	CARMIL2	2	0.003324	4.65047
OP (DTT)	FRC	chr1:1266467-1266700	TAS1R3	-0.52	TAS1R3	3	0.000642	-4.2079
OP (DTT)	FRC	chr1:1266467-1266700	TAS1R3	-0.52	ATAD3A	1	0.007169	1.6664
OP (DTT)	FRC	chr1:1266467-1266700	TAS1R3	-0.52	TMEM240	1	0.006584	-4.43209
OP (DTT)	FRC	chr2:66672552-66672841	MEIS1	-0.85	MEIS1	3	0.000428	-2.29445
OP (DTT)	FRC	chr3:45883248-45883859	LZTFL1	-0.547	LZTFL1	10	7e-08	-2.18529
OP (DTT)	FRC	chr4:1235734-1235781	CTBP1	-0.48	MAEA	1	0.007987	-5.34718
OP (DTT)	FRC	chr4:1235734-1235781	CTBP1	-0.48	UVSSA	1	7.16e-05	6.48121
OP (DTT)	FRC	chr5:150399780-150400531	GPX3	-0.455	GPX3	3	0.005288	-2.05547
OP (DTT)	FRC	chr6:139560477-139560597	ENSG00000272446	-0.687	REPS1	1	0.001452	-6.2944
OP (DTT)	FRC	chr7:150019972-150020961	ACTR3C;LRRC61	-0.726	ZNF862	1	0.005443	-2.84292
OP (DTT)	FRC	chr7:150019972-150020961	ACTR3C;LRRC61	-0.726	ACTR3C	8	0.001628	-2.95022
Personal NO2	FRC	chr11:13690104-13690710	FAR1	0.042	FAR1	3	0.001936	-1.61481
Personal NO2	FRC	chr2:239140023-239140369	LOC151174;LOC643387	0.075	LINC02610	1	0.000851	-7.1589
Personal NO2	FRC	chr5:110062342-110062837	TMEM232	0.049	SLC25A46	1	0.008372	-4.0579
Personal NO2	FRC	chr7:23719551-23719861	C7orf46	-0.044	FAM221A	1	7.64e-11	-3.22414
Personal NO2	FRC	chr7:23719551-23719861	C7orf46	-0.044	STK31	1	6.97e-05	-2.26903
Personal PM25	FRC	chr11:8931472-8931708	AKIP1;C11orf17;ST5	-0.078	TRIM66	1	0.008119	2.55127
Personal PM25	FRC	chr11:8931472-8931708	AKIP1;C11orf17;ST5	-0.078	AKIP1	1	0.005794	2.58767
Personal PM25	FRC	chr11:8931472-8931708	AKIP1;C11orf17;ST5	-0.078	TMEM9B-AS1	3	8.41e-12	-4.94803
Personal PM25	FRC	chr16:67686831-67687119	RLTPR	-0.066	CARMIL2	2	0.003324	4.65047
OP (AA)	LCI	chr16:29757317-29757565	C16orf54	0.026	CORO1A	1	0.000407	-7.59416
OP (AA)	LCI	chr6:26016673-26016808	H3P26	0.029	TRIM38	1	0.001749	-2.82533
OP (AA)	LCI	chr6:26016673-26016808	H3P26	0.029	H2BC5	1	0.001464	-2.1434
OP (AA)	LCI	chr9:139927492-139927646	C9orf139;FUT7	0.026	ABCA2	2	0.000531	5.65936
OP (AA)	LCI	chr9:139927492-139927646	C9orf139;FUT7	0.026	DIPK1B	1	0.009269	-4.0947
OP (AA)	LCI	chr9:139927492-139927646	C9orf139;FUT7	0.026	NDOR1	1	0.001673	4.70959
OP (DTT)	LCI	chr10:530804-531320	DIP2C	0.042	DIP2C	3	0.000172	9.15386
OP (DTT)	LCI	chr16:29674958-29675214	SPN	0.042	HIRIP3	2	0.001598	7.47201
OP (DTT)	LCI	chr16:29757317-29757565	C16orf54	0.044	CORO1A	1	0.000407	-7.59416
OP (DTT)	LCI	chr22:50970443-50970943	ODF3B	0.063	CHKB	1	0.001979	3.41791
OP (DTT)	LCI	chr22:50970443-50970943	ODF3B	0.063	CIMAP1B	1	0.001158	-2.96153
OP (DTT)	LCI	chr22:50970443-50970943	ODF3B	0.063	MAPK12	1	0.003333	-2.8159
OP (DTT)	LCI	chr3:113250920-113251417	SIDT1	0.053	GRAMD1C	1	0.002555	-26.7948
OP (DTT)	LCI	chr5:23507457-23507656	PRDM9	0.03	LINC02899	1	0.002469	-3.8134
OP (DTT)	LCI	chr6:30594455-30594862	ATAT1;C6orf134	-0.035	PPP1R10	1	0.002061	-3.4387
OP (DTT)	LCI	chr6:32118203-32118457	PRRT1	0.038	FKBPL	1	0.00673	-6.7702
OP (DTT)	LCI	chr6:32118203-32118457	PRRT1	0.038	HSPA1B	2	0.000305	-5.42238
OP (DTT)	LCI	chr6:32118203-32118457	PRRT1	0.038	C4A	2	0.006596	3.90653
OP (DTT)	LCI	chr9:139927492-139927646	C9orf139;FUT7	0.044	ABCA2	2	0.000531	5.65936
OP (DTT)	LCI	chr9:139927492-139927646	C9orf139;FUT7	0.044	DIPK1B	1	0.009269	-4.0947
OP (DTT)	LCI	chr9:139927492-139927646	C9orf139;FUT7	0.044	NDOR1	1	0.001673	4.70959
Personal NO2	LCI	chr11:67182487-67183445	ATPGD1;CARNS1	0.002	CARNS1	2	0.000673	-4.88489
Personal NO2	LCI	chr15:81426359-81426669	C15orf26	0.002	TLNRD1	2	0.008367	-2.1001
Personal NO2	LCI	chr2:239140023-239140369	LOC151174;LOC643387	0.003	LINC02610	1	0.000851	-7.1589
Personal NO2	LCI	chr5:139076599-139076830	ENSG00000249526	-0.002	PURA	1	0.005388	-1.46549
Personal PM25	LCI	chr5:23507457-23507656	PRDM9	0.004	LINC02899	1	0.002469	-3.8134
Personal PM25	LCI	chr6:32118203-32118457	PRRT1	0.004	FKBPL	1	0.00673	-6.7702
Personal PM25	LCI	chr6:32118203-32118457	PRRT1	0.004	HSPA1B	2	0.000305	-5.42238
Personal PM25	LCI	chr6:32118203-32118457	PRRT1	0.004	C4A	2	0.006596	3.90653
OP (AA)	MV	chr5:176784687-176784965	RGS14	-8.433	RGS14	3	3.01e-05	1.92441
OP (AA)	MV	chr5:176784687-176784965	RGS14	-8.433	TMED9	1	0.000109	-1.87361
OP (AA)	MV	chr5:176784687-176784965	RGS14	-8.433	PDLIM7	1	0.005915	1.58881
OP (AA)	MV	chr7:99155594-99157059	ZNF655	12.066	TRIM4	1	0.009724	-4.24167
OP (AA)	MV	chr7:99155594-99157059	ZNF655	12.066	FAM200A	8	0.000155	-3.82823
OP (AA)	MV	chr7:99155594-99157059	ZNF655	12.066	TMEM225B	8	5.58e-05	-3.75877
OP (DTT)	MV	chr10:530804-531320	DIP2C	-15.401	DIP2C	3	0.000172	9.15386
OP (DTT)	MV	chr7:99155594-99157059	ZNF655	10.325	TRIM4	1	0.009724	-4.24167
OP (DTT)	MV	chr7:99155594-99157059	ZNF655	10.325	FAM200A	8	0.000155	-3.82823
OP (DTT)	MV	chr7:99155594-99157059	ZNF655	10.325	TMEM225B	8	5.58e-05	-3.75877
Personal NO2	MV	chr4:17710910-17711202	FAM184B	-0.9	LAP3	3	0.000234	-0.675072
Personal NO2	MV	chr4:17710910-17711202	FAM184B	-0.9	LCORL	3	0.000404	0.750467
Personal NO2	MV	chr6:31111075-31111270	CCHCR1	0.984	TCF19	2	0.000157	1.85383
Personal NO2	MV	chr6:31111075-31111270	CCHCR1	0.984	HLA-C	1	0.001293	1.95001
Personal NO2	MV	chr6:31111075-31111270	CCHCR1	0.984	CCHCR1	2	0.00053	1.38795
Personal NO2	MV	chr6:31111075-31111270	CCHCR1	0.984	PSORS1C1	2	0.000406	-2.16976
Personal NO2	MV	chr6:31112956-31113086	CCHCR1	0.966	TCF19	4	3.97e-05	3.84543
Personal NO2	MV	chr6:31112956-31113086	CCHCR1	0.966	CCHCR1	4	0.00024	2.58014
Personal NO2	MV	chr6:31112956-31113086	CCHCR1	0.966	PSORS1C1	4	0.000315	-4.34204
Personal NO2	MV	chr6:74405563-74406097	;CD109;LOC101928489	-0.807	SLC17A5	3	0.001693	1.81323
Personal PM25	MV	chr6:34113886-34113943	GRM4	-0.915	IP6K3	2	0.000269	3.74219
OP (AA)	RR	chr12:57619177-57619401	NXPH4	-0.272	NAB2	1	0.006818	-2.09668
OP (AA)	RR	chr12:57619177-57619401	NXPH4	-0.272	PIP4K2C	1	0.003555	-4.15764
OP (AA)	RR	chr12:57619177-57619401	NXPH4	-0.272	NXPH4	4	5.65e-09	3.76741
OP (AA)	RR	chr2:74726477-74726892	LBX2	0.29	LOXL3	2	0.001093	2.0024
OP (AA)	RR	chr2:74726477-74726892	LBX2	0.29	DQX1	1	0.005753	-3.20215
OP (AA)	RR	chr2:97203427-97203640	ARID5A	-0.25	GPAT2	2	0.002263	-4.51176
OP (AA)	RR	chr2:97203427-97203640	ARID5A	-0.25	ARID5A	1	0.000692	-2.96209
OP (AA)	RR	chr7:25989523-25989763	;MIR148A	-0.291	CBX3	3	0.003407	2.29951
OP (AA)	RR	chr7:25989523-25989763	;MIR148A	-0.291	HNRNPA2B1	1	0.007779	2.09868
OP (AA)	RR	chr7:99155594-99157059	ZNF655	0.512	TRIM4	1	0.009724	-4.24167
OP (AA)	RR	chr7:99155594-99157059	ZNF655	0.512	FAM200A	8	0.000155	-3.82823
OP (AA)	RR	chr7:99155594-99157059	ZNF655	0.512	TMEM225B	8	5.58e-05	-3.75877
OP (AA)	RR	chr9:109684238-109684453	MIR548Q;ZNF462	-0.372	ZNF462	1	0.00019	-5.27492
OP (DTT)	RR	chr10:530804-531320	DIP2C	-0.508	DIP2C	3	0.000172	9.15386
OP (DTT)	RR	chr19:36389499-36389795	NFKBID	-0.548	COX7A1	1	0.005727	-4.39789
OP (DTT)	RR	chr2:97203427-97203640	ARID5A	-0.351	GPAT2	2	0.002263	-4.51176
OP (DTT)	RR	chr2:97203427-97203640	ARID5A	-0.351	ARID5A	1	0.000692	-2.96209
OP (DTT)	RR	chr6:32118203-32118457	PRRT1	-0.312	FKBPL	1	0.00673	-6.7702
OP (DTT)	RR	chr6:32118203-32118457	PRRT1	-0.312	HSPA1B	2	0.000305	-5.42238
OP (DTT)	RR	chr6:32118203-32118457	PRRT1	-0.312	C4A	2	0.006596	3.90653
OP (DTT)	RR	chr7:99155594-99157059	ZNF655	0.403	TRIM4	1	0.009724	-4.24167
OP (DTT)	RR	chr7:99155594-99157059	ZNF655	0.403	FAM200A	8	0.000155	-3.82823
OP (DTT)	RR	chr7:99155594-99157059	ZNF655	0.403	TMEM225B	8	5.58e-05	-3.75877
OP (DTT)	RR	chr9:109684238-109684453	MIR548Q;ZNF462	-0.694	ZNF462	1	0.00019	-5.27492
Personal NO2	RR	chr13:110319561-110319607	ENSG00000285534	0.045	LINC03082	2	0.002352	-2.34873
Personal NO2	RR	chr14:21493852-21494161	NDRG2	-0.034	TOX4	2	0.007209	1.55438
Personal NO2	RR	chr17:48050078-48050512	DLX4	-0.03	MRPL27	1	0.003097	1.55809
Personal NO2	RR	chr19:51071293-51071324	LRRC4B	-0.044	CLEC11A	1	0.002617	1.07016
Personal NO2	RR	chr1:1022641-1022932	C1orf159	0.04	C1orf159	1	0.001367	2.51932
Personal NO2	RR	chr1:1022641-1022932	C1orf159	0.04	ATAD3A	1	0.005962	1.0394
Personal NO2	RR	chr1:1022641-1022932	C1orf159	0.04	RNF223	3	0.002628	1.66094
Personal NO2	RR	chr4:85403222-85403409		0.039	LINC02994	1	0.007994	-1.58933
Personal NO2	RR	chr8:23190806-23191110	LOXL2	0.034	R3HCC1	3	0.000796	2.56038
Personal NO2	RR	chr8:23190806-23191110	LOXL2	0.034	CHMP7	2	0.000895	2.73061
Personal NO2	RR	chr8:23190806-23191110	LOXL2	0.034	ENTPD4	3	1.01e-09	3.60834
Personal PM25	RR	chr6:32118203-32118457	PRRT1	-0.035	FKBPL	1	0.00673	-6.7702
Personal PM25	RR	chr6:32118203-32118457	PRRT1	-0.035	HSPA1B	2	0.000305	-5.42238
Personal PM25	RR	chr6:32118203-32118457	PRRT1	-0.035	C4A	2	0.006596	3.90653
Personal PM25	RR	chr7:75623697-75624163	TMEM120A	0.039	STYXL1	2	1.37e-05	-3.39594
Personal PM25	RR	chr7:86974743-86975244	CROT;TP53TG1	0.044	CROT	6	1.52e-21	-2.22364
Personal PM25	RR	chr7:86974743-86975244	CROT;TP53TG1	0.044	TP53TG1	6	1.02e-19	-2.28853
Personal PM25	RR	chr9:109684238-109684453	MIR548Q;ZNF462	-0.061	ZNF462	1	0.00019	-5.27492
OP (AA)	TV	chr2:74726477-74726892	LBX2	-0.212	LOXL3	2	0.001093	2.0024
OP (AA)	TV	chr2:74726477-74726892	LBX2	-0.212	DQX1	1	0.005753	-3.20215
OP (AA)	TV	chr2:97203427-97203640	ARID5A	0.166	GPAT2	2	0.002263	-4.51176
OP (AA)	TV	chr2:97203427-97203640	ARID5A	0.166	ARID5A	1	0.000692	-2.96209
OP (AA)	TV	chr7:25989523-25989763	;MIR148A	0.187	CBX3	3	0.003407	2.29951
OP (AA)	TV	chr7:25989523-25989763	;MIR148A	0.187	HNRNPA2B1	1	0.007779	2.09868
OP (AA)	TV	chr7:5468435-5468734	ENSG00000273084	0.15	TNRC18	2	0.000318	2.74976
OP (DTT)	TV	chr16:14280446-14280709	MKL2	0.287	MIR193BHG	1	0.00635	-4.52739
OP (DTT)	TV	chr2:220406469-220406756	CHPF	0.248	GLB1L	2	0.000811	-7.31146
OP (DTT)	TV	chr2:97203427-97203640	ARID5A	0.256	GPAT2	2	0.002263	-4.51176
OP (DTT)	TV	chr2:97203427-97203640	ARID5A	0.256	ARID5A	1	0.000692	-2.96209
OP (DTT)	TV	chr6:29974714-29975078	HLA-J;NCRNA00171	-0.212	RNF39	2	0.006084	-2.87127
OP (DTT)	TV	chr6:29974714-29975078	HLA-J;NCRNA00171	-0.212	HLA-F	4	0.000431	1.74759
OP (DTT)	TV	chr6:29974714-29975078	HLA-J;NCRNA00171	-0.212	ZFP57	3	0.000925	2.54648
OP (DTT)	TV	chr6:29974714-29975078	HLA-J;NCRNA00171	-0.212	HLA-K	1	0.006328	-1.67599
Personal NO2	TV	chr12:54409206-54409491	HOXC4;HOXC5;HOXC6	0.022	SMUG1	6	3.39e-08	3.20647
Personal NO2	TV	chr16:88802742-88803040	;FAM38A;LOC100289580;PIEZO1	-0.021	PIEZO1	2	0.000287	1.58056
Personal NO2	TV	chr16:88802742-88803040	;FAM38A;LOC100289580;PIEZO1	-0.021	CTU2	1	0.005661	-1.45372
Personal NO2	TV	chr6:32811494-32811701	PSMB8	-0.023	HSD17B8	2	0.0006	1.74256
Personal PM25	TV	chr11:78387189-78387423	ODZ4	0.025	GAB2	2	0.000135	-1.8838
Personal PM25	TV	chr14:21467272-21467502	SLC39A2	0.024	NDRG2	1	0.002752	-6.38346
Personal PM25	TV	chr14:21467272-21467502	SLC39A2	0.024	ARHGEF40	1	0.006821	-2.30679
Personal PM25	TV	chr1:40025231-40025415	LOC728448	-0.021	PPIEL	2	3.46e-12	-3.67636
OP (AA)	tPTEF/tE	chr17:41277973-41278444	BRCA1;NBR2	-0.303	ARL4D	1	0.000331	6.13439
OP (AA)	tPTEF/tE	chr17:41277973-41278444	BRCA1;NBR2	-0.303	LINC00910	1	0.00311	-7.63403
OP (AA)	tPTEF/tE	chr4:183062300-183063637	LOC90768;MGC45800	0.226	TENM3-AS1	3	8.7e-05	-1.51993
OP (AA)	tPTEF/tE	chr6:170184789-170184901		0.278	ERMARD	2	0.000288	1.11399
OP (AA)	tPTEF/tE	chr6:170184789-170184901		0.278	WDR27	3	7.7e-09	-2.00281
OP (DTT)	tPTEF/tE	chr13:102104706-102105129	ITGBL1	-0.764	NALCN	1	0.008513	2.16532
OP (DTT)	tPTEF/tE	chr13:33002359-33002464	N4BP2L1	-0.355	N4BP2L1	5	1.13e-08	-4.57718
OP (DTT)	tPTEF/tE	chr16:31146884-31147177	PRSS8	-0.404	STX1B	1	0.003383	-6.99404
OP (DTT)	tPTEF/tE	chr17:41277973-41278444	BRCA1;NBR2	-0.587	ARL4D	1	0.000331	6.13439
OP (DTT)	tPTEF/tE	chr17:41277973-41278444	BRCA1;NBR2	-0.587	LINC00910	1	0.00311	-7.63403
OP (DTT)	tPTEF/tE	chr1:44584349-44584521	KLF17	-0.374	DPH2	1	0.008013	-5.92739
OP (DTT)	tPTEF/tE	chr4:183062300-183063637	LOC90768;MGC45800	0.326	TENM3-AS1	3	8.7e-05	-1.51993
Personal NO2	tPTEF/tE	chr15:23810377-23810861	MKRN3	0.036	MKRN3	5	2.99e-94	-5.50307
Personal NO2	tPTEF/tE	chr15:23810377-23810861	MKRN3	0.036	NDN	5	1.49e-05	-0.891903
Personal NO2	tPTEF/tE	chr17:41477270-41477468	ARL4D	0.039	RPL27	3	0.000246	-1.65134
Personal NO2	tPTEF/tE	chr17:41477270-41477468	ARL4D	0.039	ARL4D	2	0.002259	-2.2599
Personal NO2	tPTEF/tE	chr17:7742761-7743032	KDM6B	0.049	KDM6B	2	4.74e-05	-3.29144
Personal NO2	tPTEF/tE	chr17:7742761-7743032	KDM6B	0.049	PFAS	1	0.003629	-2.04946
Personal NO2	tPTEF/tE	chr17:7742761-7743032	KDM6B	0.049	ALOXE3	1	0.008989	3.54719
Personal NO2	tPTEF/tE	chr17:81042946-81043176	METRNL	0.034	METRNL	2	7.57e-08	-1.65751
Personal NO2	tPTEF/tE	chr1:36038700-36039423	TFAP2E	-0.029	NCDN	1	0.009896	0.882495
Personal NO2	tPTEF/tE	chr1:36038700-36039423	TFAP2E	-0.029	TFAP2E	10	6.53e-05	-1.56504
Personal NO2	tPTEF/tE	chr1:36038700-36039423	TFAP2E	-0.029	C1orf216	1	0.008319	1.52401
Personal PM25	tPTEF/tE	chr4:169239549-169240081	DDX60	0.047	DDX60	7	2.86e-06	-5.38241
Personal PM25	tPTEF/tE	chr4:169239549-169240081	DDX60	0.047	DDX60L	5	0.000231	-3.36677

## Sheet: Table S8 - Overall effects
Supplementary Table S8. Overall indirect, overall direct and overall total effects combining significant mediating CpGs and AMRs.
		Overall indirect effect			Overall direct effect			Overall total effect
Exposure	Outcome	FirstQuant	Mean	ThirdQuant	Estimate	Standard error	p-value	Estimate	Standard error	p-value	Overall interpretation
OP (DTT)	FRC	-5.733	-4.553	-3.358	2.544	1.557	0.104	-1.915	1.284	0.137	Reduced LF
OP (AA)	FRC	-1.905	-1.063	-0.188	1.224	1.061	0.25	0.071	0.971	0.941	Reduced LF
Personal PM25	FRC	-0.277	-0.189	-0.099	-0.005	0.16	0.977	-0.213	0.142	0.134	Reduced LF
Personal NO2	FRC	-0.053	0.02	0.093	-0.131	0.131	0.318	-0.096	0.125	0.444	Improved LF
OP (DTT)	LCI	0.138	0.187	0.237	-0.303	0.079	0	-0.09	0.073	0.219	Reduced LF
OP (AA)	LCI	0.025	0.063	0.103	-0.145	0.059	0.015	-0.055	0.055	0.317	Reduced LF
Personal PM25	LCI	0.004	0.009	0.013	-0.017	0.008	0.035	-0.008	0.008	0.344	Reduced LF
Personal NO2	LCI	0.008	0.011	0.014	-0.006	0.007	0.329	0.003	0.007	0.619	Reduced LF
OP (DTT)	MV	19.724	37.589	55.474	-86.097	26.514	0.001	-48.998	26.32	0.064	Reduced LF
OP (AA)	MV	-0.293	12.938	24.931	-19.995	18.943	0.292	-3.453	19.191	0.857	Reduced LF
Personal PM25	MV	-3.934	-2.674	-1.401	-1.005	2.943	0.733	-3.878	2.866	0.177	Improved LF
Personal NO2	MV	-3.561	-2.387	-1.034	-3.371	2.574	0.192	-5.539	2.571	0.032	Improved LF
OP (DTT)	RR	-0.834	-0.274	0.294	-0.436	0.784	0.578	-0.508	0.72	0.481	Improved LF
OP (AA)	RR	-3.247	-2.503	-1.722	1.836	1.093	0.095	-0.566	0.995	0.57	Improved LF
Personal PM25	RR	-0.141	-0.078	-0.016	-0.004	0.106	0.971	-0.072	0.097	0.454	Improved LF
Personal NO2	RR	-0.188	-0.123	-0.061	0.112	0.108	0.303	-0.022	0.107	0.835	Improved LF
OP (DTT)	tPTEF/tE	-1.941	-1.286	-0.675	2.898	1.061	0.007	1.226	0.971	0.208	Reduced LF
OP (AA)	tPTEF/tE	-0.191	0.176	0.564	0.289	0.767	0.706	0.374	0.705	0.597	Improved LF
Personal PM25	tPTEF/tE	-0.127	-0.075	-0.025	0.211	0.113	0.064	0.098	0.107	0.359	Reduced LF
Personal NO2	tPTEF/tE	0.057	0.12	0.179	-0.087	0.102	0.396	0.023	0.099	0.812	Improved LF
OP (DTT)	TV	0.164	0.38	0.59	0.099	0.444	0.824	0.458	0.43	0.288	Improved LF
OP (AA)	TV	1.082	1.432	1.758	-1.983	0.619	0.002	-0.467	0.594	0.433	Improved LF
Personal PM25	TV	-0.081	-0.045	-0.011	-0.009	0.061	0.876	-0.054	0.058	0.353	Reduced LF
Personal NO2	TV	-0.023	0.015	0.052	-0.081	0.067	0.232	-0.044	0.064	0.49	Improved LF

## Sheet: Table S9 - KEGG pathways
Supplementary Table S9. Pathways found significantly enriched (FDR<0.05) in genes annotated to the significant mediator CpGs and AMRs in the KEGG 2021 database. The test was performed using the R package missMethyl.
Term	Exposure	Outcome	Number of genes associated with the term	Gene with a hit	P-value	FDR	Set of significant genes
Arachidonic acid metabolism	OP (AA)	RR	61	3	6.11837e-05	0.0179268	CYP2J2,GGT1,GPX3
Measles	Personal NO2	MV	125	3	0.000195728	0.0324373	HSPA1A,HSPA1L,PIK3R1
Longevity regulating pathway	Personal NO2	MV	101	3	0.000221415	0.0324373	HSPA1A,HSPA1L,PIK3R1
Estrogen signaling pathway	Personal NO2	MV	137	3	0.000421153	0.0411326	HSPA1A,HSPA1L,PIK3R1
Legionellosis	Personal NO2	MV	57	2	0.000920587	0.0487568	HSPA1A,HSPA1L
Lipid and atherosclerosis	Personal NO2	MV	205	3	0.000962522	0.0487568	HSPA1A,HSPA1L,PIK3R1
Prion disease	Personal NO2	MV	253	3	0.000998432	0.0487568	HSPA1A,HSPA1L,PIK3R1

## Sheet: Table S10 - dbGap
Supplementary Table S10. Phenotypes and diseases found significantly enriched (FDR<0.05) in genes annotated to the significant mediator CpGs and AMRs in the dbGap database. The test was performed using the R package missMethyl.
Term	Exposure	Outcome	Number of genes associated with the term	Gene with a hit	P-value	FDR	Set of significant genes
Amyotrophic Lateral Sclerosis	OP (AA)	LCI	66	6	2.87648e-09	3.68189e-07	MECOM,KCNMA1,WDR93,RASGRF1,ATXN1,PEX11A
Alkaline Phosphatase	OP (AA)	MV	22	2	0.000108787	0.00696312	GGT1,LRRC75B
gamma-Glutamyltransferase	OP (AA)	MV	22	2	0.000108799	0.00696312	GGT1,LRRC75B
gamma-Glutamyltransferase	OP (AA)	RR	22	2	0.000387516	0.025623	GGT1,LRRC75B
Alkaline Phosphatase	OP (AA)	RR	22	2	0.000400359	0.025623	GGT1,LRRC75B
Alkaline Phosphatase	Personal NO2	MV	22	2	0.000277203	0.0216053	GGT1,LRRC75B
gamma-Glutamyltransferase	Personal NO2	MV	22	2	0.000337583	0.0216053	GGT1,LRRC75B
