# Supplementary material for: Adverse and adaptive placental DNA methylation changes linking prenatal air pollution exposure to child lung function: findings from the SEPAGES cohort
Source: eBioMedicine. 2026 Jun 24;129:106344. doi: 10.1016/j.ebiom.2026.106344 (PMC13320500; doi:10.1016/j.ebiom.2026.106344)
Supplement: Supplementary Table S11 [file mmc3.csv]

	CpG	Total variance	Inter-individual variance	Batch variance	Error variance
1	cg26928153	0.170981891	0.124417994	0	0.046563896
2	cg16269199	0.382930914	0.265550306	0.025781306	0.091599302
3	cg13869341	0.266188733	0.244722596	0	0.021466137
4	cg24669183	0.226556215	0.190123501	0	0.036432714
5	cg26679879	0.619473964	0.564179216	9.35847050316552e-16	0.055294748
6	cg22519184	0.482576896	0.452226011	0.001864406	0.028486478
7	cg15560884	0.032334871	0.019830191	0	0.01250468
8	cg16535257	0.098273401	0.064850686	0	0.033422715
9	cg15979415	0.047933616	0.04131258	0	0.006621036
10	cg04747364	0.265381578	0.226427258	0	0.03895432
11	cg26304905	0.117419853	0.107627425	0	0.009792428
12	cg00168193	0.847430137	0.734494311	0	0.112935826
13	cg06325811	0.086025293	0.072726674	0	0.013298619
14	cg05898754	0.291887436	0.22224075	0	0.069646686
15	cg03128332	0.159435587	0.08894893	0	0.070486657
16	cg16619049	0.613304315	0.445771776	0	0.167532539
17	cg05475702	0.115029445	0.100967247	0	0.014062198
18	cg18147296	0.071185996	0.037479808	0.00863045	0.025075738
19	cg05597748	0.07956201	0.054997083	0	0.024564927
20	cg00111697	0.062814827	0.053798154	0.002953438	0.006063236
21	cg05321646	0.085069773	0.074548582	0	0.010521191
22	cg13938959	0.268560506	0.158997488	0.083408611	0.026154407
23	cg12445832	0.313970635	0.264410935	0.00741992	0.04213978
24	cg23999112	0.249738792	0.199242052	0	0.05049674
25	cg27573606	0.456294542	0.393925802	0	0.06236874
26	cg04195702	0.197874283	0.134182808	0	0.063691475
27	cg01062849	0.069892777	0.044928699	0.010347898	0.01461618
28	cg08128007	0.266505812	0.248418196	0.004877799	0.013209817
29	cg23733394	0.639421275	0.570623257	5.54380463545247e-16	0.068798018
30	cg20501011	0.149648125	0.121830124	0	0.027818001
31	cg01097950	0.095471318	0.07144625	2.10434409658218e-19	0.024025068
32	cg08900511	0.080938168	0.053181079	0.004200545	0.023556544
33	cg04410003	1.182056074	1.009555005	0.01818509	0.154315979
34	cg12726839	0.808231688	0.608980889	0.015807649	0.18344315
35	cg04364728	0.103431689	0.076324933	0.003970768	0.023135989
36	cg05151709	0.066129888	0.051387162	0.009605405	0.005137322
37	cg08546707	0.053272777	0.041966129	0	0.011306647
38	cg01782097	0.08859273	0.076683779	0	0.011908952
39	cg20825023	0.087549017	0.061190165	8.23380181313825e-18	0.026358852
40	cg06623778	0.197259983	0.137167341	0.004767682	0.05532496
41	cg08186992	0.040954018	0.031459049	0.00347538	0.006019589
42	cg00613965	0.067278198	0.044578639	0.003751249	0.018948311
43	cg22226438	0.817712718	0.734297592	0.008956723	0.074458403
44	cg03890988	0.019475875	0.013192514	0	0.00628336
45	cg21786289	0.121966572	0.079072351	0.002654729	0.040239492
46	cg13897241	0.098679791	0.074988555	0	0.023691235
47	cg13176867	0.068679218	0.057105727	0	0.011573491
48	cg15105996	0.051706421	0.035769149	0	0.015937272
49	cg09856436	0.070446748	0.046133918	0.001529143	0.022783688
50	cg19159092	0.036683222	0.023391154	0	0.013292068
51	cg01197763	0.025929984	0.015901137	0	0.010028848
52	cg13806162	0.036581961	0.027949135	7.47128290641477e-18	0.008632827
53	cg23225454	0.127259375	0.098969233	0	0.028290142
54	cg00976181	0.07969512	0.057167164	0.003844397	0.018683559
55	cg10711230	0.254481898	0.159637509	0.03626725	0.058577139
56	cg00145911	0.073120983	0.049185667	0	0.023935316
57	cg06531475	0.386119916	0.363616169	0.010952902	0.011550846
58	cg14156792	0.273173948	0.231029719	0.032115295	0.010028934
59	cg24997886	0.201140926	0.1187112	0.020726751	0.061702976
60	cg01727431	0.22308071	0.196258026	0.01441967	0.012403014
61	cg02439789	0.346593074	0.230238521	0	0.116354554
62	cg24362661	0.162685425	0.109219163	0.003688924	0.049777338
63	cg05819296	0.143447719	0.128863031	1.57779059220265e-18	0.014584689
64	cg00582671	0.07467459	0.064499498	0	0.010175093
65	cg06036236	0.021031324	0.011465363	0.001889866	0.007676095
66	cg03521652	0.103634514	0.085369597	0.00238943	0.015875486
67	cg04121631	0.217112226	0.125745286	0.010911522	0.080455418
68	cg23112672	0.636047674	0.526871344	0.041546628	0.067629702
69	cg26477748	0.328858119	0.270462424	0.015053093	0.043342602
70	cg13060902	0.185377356	0.146264525	0	0.039112831
71	cg16608242	0.080082483	0.040601629	0.007022339	0.032458515
72	cg16005420	0.080192914	0.047082291	0	0.033110623
73	cg02452688	0.023617964	0.013507406	0	0.010110559
74	cg24664590	0.061732015	0.03582811	0	0.025903905
75	cg07696918	0.177529794	0.093615488	3.49506204754708e-17	0.083914306
76	cg12663811	0.066410157	0.04209423	0.006161425	0.018154502
77	cg07390924	0.103491655	0.070590268	0	0.032901387
78	cg10375192	0.102550524	0.057038857	0.017008895	0.028502772
79	cg21832150	0.169520275	0.115751749	0	0.053768525
80	cg12536471	0.3110659	0.19004634	0.015171418	0.105848142
81	cg06324192	0.045966175	0.025899262	0	0.020066913
82	cg23207077	0.217748434	0.186808209	0	0.030940225
83	cg22381068	0.304200118	0.244707452	0	0.059492665
84	cg04865998	0.13162464	0.093780149	0.00542706	0.032417431
85	cg26679367	0.369067775	0.311693059	0.018568044	0.038806672
86	cg06818851	0.103642311	0.060675404	0	0.042966907
87	cg10175834	0.08391375	0.043252774	0	0.040660977
88	cg16352072	0.096503231	0.049482736	2.11502596975568e-15	0.047020495
89	cg25107893	0.060760848	0.035127976	0	0.025632872
90	cg05505459	0.270240006	0.141405814	0.08324509	0.045589103
91	cg23635910	0.309386254	0.238263091	0	0.071123163
92	cg08843537	0.263951295	0.16826017	0.054043382	0.041647742
93	cg22348654	0.11025528	0.08734907	0	0.02290621
94	cg22699004	0.357978066	0.312527723	0	0.045450343
95	cg09582238	0.250406346	0.202632389	0.007821055	0.039952902
96	cg22599150	0.043641258	0.03786401	0	0.005777247
97	cg20869814	0.050079474	0.04152897	0.000265673	0.008284832
98	cg15526941	0.058164202	0.037344587	0	0.020819615
99	cg11235921	0.043815389	0.02735217	0	0.01646322
100	cg11782208	0.068550473	0.038412767	0.009482413	0.020655293
101	cg11143486	0.480908319	0.328398654	0.076131945	0.07637772
102	cg03394722	0.144672817	0.136481328	0	0.008191489
103	cg03801109	0.132078225	0.099953231	0	0.032124994
104	cg10010734	0.406354142	0.31414941	0.031810058	0.060394674
105	cg04983030	0.398098097	0.325166629	0	0.072931468
106	cg03648020	0.114409806	0.072298849	0.010312409	0.031798548
107	cg15882305	0.223824775	0.197461273	0.010114124	0.016249378
108	cg15578015	0.044077335	0.024025101	0	0.020052234
109	cg00447632	0.174264769	0.105569914	1.4626999300689e-17	0.068694855
110	cg26339484	0.116496271	0.065421531	0	0.05107474
111	cg08122545	0.132025833	0.085277788	0	0.046748045
112	cg13468764	0.212280099	0.155383476	0	0.056896622
113	cg09332175	0.061681781	0.043824533	0	0.017857248
114	cg16034521	0.130799863	0.111135751	0.004610039	0.015054073
115	cg10176463	0.316553683	0.20634674	1.58006032349698e-15	0.110206943
116	cg25350899	0.110445629	0.089461129	0.006573808	0.014410692
117	cg06771789	0.068370166	0.048894236	0.011301786	0.008174144
118	cg13219080	0.059955854	0.042694256	0	0.017261598
119	cg09364122	0.315437239	0.225460912	0.012057623	0.077918704
120	cg17142931	0.097955396	0.077488881	1.96825155958715e-15	0.020466515
121	cg17006413	0.228804377	0.158892697	0	0.06991168
122	cg21472517	0.148014404	0.098858769	2.79077834293866e-17	0.049155635
123	cg18019572	0.082716408	0.051620279	0	0.031096129
124	cg26155170	0.184718957	0.106641783	0.019168701	0.058908473
125	cg03125763	0.417560029	0.315951276	0	0.101608753
126	cg23691733	0.261678123	0.199490055	4.25906454477731e-17	0.062188068
127	cg04985032	0.089842925	0.05398772	0	0.035855205
128	cg24004483	0.264356944	0.199032396	0	0.065324548
129	cg23281018	0.128008463	0.072436986	0	0.055571477
130	cg25552017	0.034779535	0.022778246	0	0.012001288
131	cg10984178	0.176794198	0.122518612	0.00855811	0.045717476
132	cg01768082	0.314700029	0.187086101	0.048429025	0.079184904
133	cg07589034	0.094747306	0.072052316	0	0.02269499
134	cg22367159	0.169262317	0.092964582	0	0.076297735
135	cg26837773	0.216803325	0.165854299	0.011151947	0.039797079
136	cg22182593	0.328460429	0.27431082	0	0.054149609
137	cg20062691	0.173741959	0.136304536	0.011016104	0.026421318
138	cg03811829	0.077399222	0.05951612	0.002679802	0.0152033
139	cg11211792	0.054131993	0.028589486	0.002754812	0.022787695
140	cg04788999	0.075886338	0.039652341	0.011128111	0.025105887
141	cg16526047	0.070224627	0.053181957	0.008051788	0.008990881
142	cg07123796	0.184702357	0.136402739	0	0.048299618
143	cg10046671	0.03687197	0.019636279	0	0.017235691
144	cg24704476	0.155194665	0.117021486	0	0.038173179
145	cg17801765	0.371602943	0.215096622	0.059596813	0.096909508
146	cg13100600	0.09329411	0.06784397	1.55110923487012e-18	0.02545014
147	cg07787977	0.063706965	0.053571271	3.09250184012469e-18	0.010135694
148	cg02632261	0.15632183	0.128411189	0	0.027910641
149	cg25774148	0.334946564	0.283129471	0.01446587	0.037351223
150	cg17021880	0.175996987	0.154290883	0.000436812	0.021269293
151	cg02341264	1.009214035	0.887573194	0.008837353	0.112803488
152	cg06712559	0.518907967	0.42491689	0	0.093991077
153	cg14663984	0.642775434	0.516378284	0.019017431	0.107379718
154	cg16318112	0.768653534	0.636954886	0	0.131698648
155	cg09248054	0.346818348	0.245855076	0.001797635	0.099165638
156	cg15840462	0.40566746	0.33893207	0	0.06673539
157	cg24598973	0.107803412	0.060859434	0	0.046943979
158	cg16502826	0.107027059	0.09739818	0	0.009628879
159	cg18147233	0.138278207	0.106208489	0.007392319	0.0246774
160	cg20741620	0.030321241	0.019489557	0	0.010831684
161	cg00525597	0.05053508	0.030327915	0	0.020207165
162	cg26007962	0.04722096	0.036876075	0.001331076	0.009013809
163	cg27541454	0.442468131	0.365690374	0	0.076777757
164	cg25759916	0.240405853	0.189522288	0.015120459	0.035763106
165	cg06819605	1.296103206	1.185660815	0.004382728	0.106059663
166	cg14248627	0.203870185	0.159958573	0	0.043911612
167	cg15475967	0.166708675	0.154843639	0	0.011865036
168	cg02138082	0.585488336	0.489900965	0	0.095587371
169	cg10983617	1.077989495	1.011899489	0.006261086	0.05982892
170	cg24934837	0.050998397	0.037605881	0	0.013392515
171	cg04029236	0.225976792	0.193284001	0	0.03269279
172	cg16657578	0.975635844	0.89294662	0	0.082689224
173	cg09134969	0.104593613	0.073786843	0.015077828	0.015728943
174	cg02635644	0.218384432	0.165573721	0	0.052810711
175	cg01711077	0.069396891	0.04489461	0	0.024502281
176	cg11471767	0.115580907	0.10011334	0	0.015467567
177	cg14253035	0.090888792	0.067701875	2.34985608497711e-18	0.023186917
178	cg12469361	0.257013736	0.14241468	0	0.114599056
179	cg24685837	0.145218141	0.132864908	0	0.012353233
180	cg20988802	0.175642741	0.124617309	0.01988744	0.031137991
181	cg02245706	0.11310467	0.096878513	0	0.016226156
182	cg22379708	0.67935889	0.618579324	0	0.060779566
183	cg16026189	0.380268039	0.318143708	0.040084347	0.022039983
184	cg02494066	0.187538814	0.144057452	1.18053526966764e-17	0.043481362
185	cg09792712	0.116878619	0.092234577	0	0.024644042
186	cg15469001	0.124261557	0.102058328	0.00511757	0.017085659
187	cg02742603	0.118070887	0.106465014	0	0.011605872
188	cg08387293	0.110182653	0.055772748	0	0.054409905
189	cg10309261	0.119703142	0.063034428	0	0.056668714
190	cg13244315	0.42690642	0.287100642	0.01085122	0.128954558
191	cg11853970	0.139022016	0.130270088	0	0.008751928
192	cg27561293	0.554470388	0.452594077	0.012768809	0.089107503
193	cg04391811	1.089674215	1.037728645	0	0.05194557
194	cg12147785	0.104110871	0.080110837	0	0.024000034
195	cg10490668	0.187794494	0.125539164	3.75812404101388e-17	0.06225533
196	cg22627753	0.204236842	0.1766299	0	0.027606941
197	cg07912402	0.137815013	0.115568502	0	0.022246511
198	cg01757980	0.132694698	0.066357603	0.010225721	0.056111374
199	cg12483930	0.156038126	0.109105063	0	0.046933063
200	cg02415349	0.255868237	0.199121396	0	0.056746841
201	cg14252395	0.285722761	0.256072315	0	0.029650446
202	cg02096324	0.289342987	0.221008635	0.018588926	0.049745426
203	cg08262378	0.079662478	0.057944595	0	0.021717883
204	cg11308274	0.050048679	0.029033838	0	0.021014841
205	cg04919596	0.195370362	0.114368442	0	0.081001921
206	cg24678117	0.165651208	0.149383846	0	0.016267361
207	cg22169680	0.208295566	0.16472183	0.007946921	0.035626815
208	cg09123721	0.231563786	0.210363528	0.002540788	0.01865947
209	cg11405655	0.086191137	0.081373208	0	0.004817929
210	cg21779088	0.327094757	0.284903858	0	0.042190899
211	cg15500259	0.084614696	0.070785459	0	0.013829237
212	cg08709360	0.18634357	0.11313411	0.01766578	0.05554368
213	cg01244934	0.113645506	0.084263138	0	0.029382368
214	cg18432292	0.046215689	0.028364678	0.00975473	0.008096281
215	cg24047311	0.090564508	0.048970374	0	0.041594134
216	cg26702212	0.042143641	0.033291222	0.002771665	0.006080754
217	cg24517686	0.08304879	0.056129838	0	0.026918952
218	cg27222785	0.129984515	0.110053847	0	0.019930668
219	cg09864227	0.235355937	0.215589548	0	0.019766389
220	cg07181843	0.068832087	0.04442565	0.005307594	0.019098843
221	cg25646531	0.182994604	0.118216269	0.00717071	0.057607625
222	cg13754917	0.277021187	0.163494255	0	0.113526932
223	cg10168544	0.062008476	0.034328141	3.82817520139582e-18	0.027680334
224	cg15576492	0.443091486	0.243148783	0	0.199942703
225	cg11200797	0.302695357	0.213783787	0.058491549	0.030420021
226	cg16383573	0.282045424	0.263026636	0	0.019018788
227	cg00305285	0.919549694	0.798605797	0	0.120943897
228	cg24378253	2.635818746	2.557728201	0	0.078090545
229	cg04794393	1.554656623	1.358945466	0	0.195711158
230	cg17840536	0.757327192	0.680135061	0	0.077192131
231	cg19758750	0.233973287	0.169258775	0	0.064714512
232	cg18024260	0.054534692	0.040246507	0	0.014288185
233	cg12924059	0.127149499	0.084686886	9.69924566891548e-17	0.042462613
234	cg15099245	0.238849317	0.211979673	0	0.026869644
235	cg08039585	0.610038832	0.516389523	0	0.093649309
236	cg19734301	0.168504351	0.132895352	0	0.035608999
237	cg08470135	0.228754715	0.16487261	5.37382684918467e-16	0.063882106
238	cg05035248	1.332486085	1.238065879	0	0.094420205
239	cg05041517	0.073571437	0.063703292	4.07965910626375e-17	0.009868144
240	cg15207999	0.269787277	0.232633335	0	0.037153942
241	cg26338735	0.531538197	0.436596054	0	0.094942143
242	cg24437834	0.264616065	0.20422636	1.39732832312576e-16	0.060389705
243	cg15565004	0.196139438	0.185799403	0	0.010340036
244	cg19999567	1.239694449	1.175447342	0	0.064247107
245	cg19856606	1.073055155	1.009039323	0	0.064015832
246	cg12743165	0.812656205	0.673690766	0.042274668	0.096690771
247	cg04065236	0.392825782	0.358968168	0	0.033857614
248	cg04315086	0.110052044	0.064369382	0	0.045682662
249	cg09358422	0.32691698	0.164706263	0	0.162210717
250	cg12612065	0.167519203	0.127472533	0	0.040046671
251	cg16060740	0.69930367	0.591364827	0.01546041	0.092478433
252	cg13870982	0.421161472	0.32807147	0.043202028	0.049887975
253	cg14010231	0.660135165	0.565180802	0.068788285	0.026166079
254	cg22343299	2.036974016	1.970236531	0	0.066737485
255	cg17596279	0.427458797	0.405936569	1.45559719917141e-18	0.021522228
256	cg15322667	0.219354815	0.146142422	0	0.073212394
257	cg00648573	0.180790818	0.142754435	0	0.038036383
258	cg27169685	0.137771848	0.085984623	0	0.051787225
259	cg06375409	0.411987533	0.311831282	0.080767478	0.019388774
260	cg19307389	0.254543656	0.226036667	0	0.028506989
261	cg06444226	0.407100248	0.391442624	0.007211971	0.008445653
262	cg06181703	0.408818277	0.351155963	0.009828248	0.047834067
263	cg23812948	0.196562846	0.139369347	0	0.057193499
264	cg17539962	0.360121934	0.202708956	0	0.157412978
265	cg19860160	0.140542872	0.095181354	0	0.045361519
266	cg20961824	0.120089854	0.066995473	0.004175821	0.048918561
267	cg27302190	0.280161471	0.231315063	0	0.048846408
268	cg18025136	0.16386604	0.093383542	0	0.070482498
269	cg10579718	0.096659279	0.059263654	0.0049439	0.032451725
270	cg16679343	0.383758571	0.201712876	0.031145678	0.150900017
271	cg19626656	1.479177861	1.408963652	0	0.070214209
272	cg18943819	0.221587053	0.200211135	0.013187172	0.008188746
273	cg10177439	0.135024118	0.090117636	0.02830163	0.016604852
274	cg00918900	0.211733688	0.127301605	0	0.084432084
275	cg08899471	0.281931446	0.157846954	0.023314393	0.100770098
276	cg18329352	0.16371658	0.128669732	0.003155449	0.031891399
277	cg25973293	0.144083552	0.085906093	0	0.05817746
278	cg27582546	0.087737748	0.048070549	0	0.039667199
279	cg03520879	0.038225598	0.028239253	0	0.009986346
280	cg06798288	0.037217949	0.026311685	0	0.010906264
281	cg23035597	0.070581619	0.035435459	0.019772098	0.015374062
282	cg02838683	0.069109338	0.047000806	0.007181466	0.014927066
283	cg08131937	0.102906627	0.070470863	0.01449934	0.017936424
284	cg22512779	0.121040197	0.075350062	0.028693278	0.016996857
285	cg23622235	0.258962552	0.182196404	0.039452265	0.037313882
286	cg07179016	0.590041115	0.536866265	0	0.05317485
287	cg11750929	0.24959919	0.211781942	0	0.037817248
288	cg01776299	0.377567804	0.304304825	0.042651376	0.030611604
289	cg00300303	0.204448265	0.165454732	0.017669251	0.021324282
290	cg09032281	0.136116274	0.116004028	0	0.020112245
291	cg05528516	0.146557095	0.09712364	0.033498014	0.01593544
292	cg13361271	0.100669991	0.091937015	0	0.008732977
293	cg09914843	0.064760393	0.054322488	0	0.010437904
294	cg15822328	0.10951039	0.082054456	0.003193182	0.024262751
295	cg07304255	0.086223261	0.072257312	0	0.013965949
296	cg19925558	0.077198979	0.066885489	0	0.010313491
297	cg22433276	0.812158616	0.729731702	0.015235728	0.067191185
298	cg00812770	0.098944419	0.063597384	0.006538686	0.028808349
299	cg16639967	0.033114919	0.025264438	0.001669554	0.006180927
300	cg14824543	0.458733477	0.442981838	8.90532083926089e-05	0.015662585
301	cg21862126	0.307114579	0.217811299	0.029239976	0.060063303
302	cg12097325	0.249570923	0.210282279	0.011697047	0.027591598
303	cg15207968	0.339177781	0.221491609	0.028912084	0.088774088
304	cg12755103	0.157088024	0.093224064	0.009415237	0.054448723
305	cg19708306	0.04823815	0.027331506	0.0148073	0.006099343
306	cg03760138	0.418082007	0.304677962	0.081992819	0.031411226
307	cg24158844	0.195407786	0.125491533	0.00085945	0.069056803
308	cg25772221	0.218864146	0.139192576	0	0.079671571
309	cg16140890	0.223033419	0.149739513	0	0.073293906
310	cg13395069	0.048563736	0.033363734	0.009260146	0.005939856
311	cg03228985	0.084190085	0.052548875	0	0.03164121
312	cg16989340	0.134151437	0.090021347	4.43383674320714e-17	0.044130089
313	cg20254790	0.174289678	0.13174367	0.018537646	0.024008362
314	cg11811960	0.116070849	0.087243256	0.01274455	0.016083043
315	cg04311266	0.397642612	0.348565019	0	0.049077593
316	cg05929553	0.411103489	0.349732486	0	0.061371003
317	cg10399850	0.573432859	0.454591982	0.022229057	0.09661182
318	cg08803531	0.495872688	0.445183089	0	0.050689599
319	cg12806826	0.075108975	0.055214205	2.99138894915686e-19	0.01989477
320	cg14288281	1.45505065	1.351564636	0	0.103486014
321	cg07213830	0.04651219	0.037188714	0.002442727	0.006880749
322	cg09661118	0.196408116	0.124756418	9.0558575506196e-18	0.071651698
323	cg06767191	0.235414367	0.187206672	0.002860756	0.045346938
324	cg22864340	0.118016184	0.067157189	0.005799985	0.04505901
325	cg06193359	0.066916448	0.044822649	0.003821397	0.018272401
326	cg13560058	0.132465633	0.066523715	0.014377846	0.051564073
327	cg15489799	0.097815747	0.066536492	0.019777658	0.011501596
328	cg22521151	0.06512882	0.048750258	0.003475567	0.012902995
329	cg00207921	0.131155366	0.074086097	0.004820519	0.05224875
330	cg20544808	0.113922174	0.096180158	0.002621384	0.015120632
331	cg18792131	0.451544623	0.351435545	0	0.100109078
332	cg08090385	0.2768152	0.197562783	0.009003435	0.070248983
333	cg08474826	0.154735403	0.112214214	0.022493302	0.020027887
334	cg20185617	0.127281869	0.093954643	0.010651739	0.022675487
335	cg04972348	0.295462707	0.211306151	1.10231929879958e-16	0.084156556
336	cg06618740	0.292594936	0.204606856	0.016703229	0.071284851
337	cg15414773	0.160337164	0.116250557	0	0.044086608
338	cg21475076	0.499609979	0.28456906	4.57604420714806e-18	0.215040919
339	cg14476334	0.045549683	0.032199736	0.001454719	0.011895228
340	cg22109930	0.165455979	0.114112946	0	0.051343033
341	cg13449535	0.276737722	0.153805312	0	0.12293241
342	cg01537494	0.039096309	0.027335881	0	0.011760428
343	cg02825344	0.209989377	0.200227935	3.90457664172764e-16	0.009761442
344	cg02331673	0.442643692	0.417451036	0	0.025192656
345	cg11203990	0.123865075	0.114689081	3.01959832909174e-17	0.009175994
346	cg13362546	0.180468948	0.141255086	0	0.039213863
347	cg21810793	0.128016013	0.074456123	6.44596159531421e-17	0.053559891
348	cg25101291	0.063388173	0.032730997	0.002018783	0.028638393
349	cg16561256	0.139978632	0.097072681	0	0.042905952
350	cg26330479	0.243891464	0.224537611	0	0.019353853
351	cg06967105	0.194603963	0.111780204	0.065100422	0.017723336
352	cg18348086	0.123172018	0.088853328	0.015632132	0.018686558
353	cg23731501	0.43871592	0.33946753	5.74084169937055e-18	0.09924839
354	cg25605174	0.047346756	0.036374257	0	0.010972499
355	cg23857983	0.064878094	0.038144754	0.000831118	0.025902222
356	cg27631599	1.295063079	1.03900019	0.127069351	0.128993538
357	cg14709479	0.252342678	0.189816108	0.038542946	0.023983624
358	cg21288685	0.111513453	0.085322371	0	0.026191083
359	cg10143960	0.116614348	0.086779521	0	0.029834826
360	cg15417666	0.151068119	0.114925492	0.020192727	0.015949899
361	cg18770446	0.578497709	0.408249689	0.001363501	0.168884519
362	cg22047469	0.257581524	0.179117254	4.24049444236767e-17	0.07846427
363	cg08933284	0.108411506	0.064723427	0.014872876	0.028815203
364	cg04206665	0.369511081	0.335926859	0	0.033584223
365	cg18382926	0.1530826	0.07737502	0	0.07570758
366	cg08844387	0.454240114	0.431686412	0	0.022553703
367	cg16043700	0.059723332	0.046506788	0	0.013216544
368	cg19584957	0.19146339	0.156544712	3.34185835164739e-17	0.034918678
369	cg07173112	0.043379854	0.033196407	0.002204208	0.007979239
370	cg07841371	0.264154291	0.22438986	0.004512981	0.035251449
371	cg23275914	0.120055567	0.090765496	0	0.029290071
372	cg14220262	0.065399915	0.049816332	0	0.015583583
373	cg02848157	0.043492373	0.028978902	1.8942941716138e-19	0.014513471
374	cg24884961	0.082184971	0.05452452	0	0.02766045
375	cg17168771	0.046124999	0.033335366	0.002471602	0.010318031
376	cg02014020	0.092906594	0.083844071	0	0.009062522
377	cg03340606	0.103114371	0.071697171	0	0.031417199
378	cg17510786	0.0254655	0.014042643	0.002887678	0.008535179
379	cg19724260	0.043782228	0.03224767	0	0.011534559
380	cg14008593	0.024419351	0.017167004	0	0.007252347
381	cg00699898	0.088131852	0.071318973	0	0.01681288
382	cg16366262	0.289074085	0.189992693	1.39907214179961e-16	0.099081392
383	cg16053440	0.0439689	0.027080184	0.004764197	0.012124519
384	cg14278226	0.072870039	0.062125292	0	0.010744746
385	cg06910084	0.05231011	0.035268948	1.36680015595992e-17	0.017041163
386	cg10333212	0.676228709	0.47085295	0	0.205375759
387	cg05652547	0.061234087	0.043879646	9.44731049134319e-19	0.017354441
388	cg00146669	0.517835932	0.419457618	0.043011435	0.055366879
389	cg18411941	0.186313778	0.161482948	0	0.02483083
390	cg09021712	0.09739398	0.088797229	0	0.008596751
391	cg04154653	0.740786445	0.685791543	0.005930547	0.049064355
392	cg14000174	0.348001887	0.306369716	0.011414813	0.030217358
393	cg13089299	0.345391312	0.324813648	0	0.020577663
394	cg22723960	0.141818677	0.106895468	0.012929989	0.02199322
395	cg13360866	0.104822744	0.072996032	0.002776154	0.029050558
396	cg24807889	0.247007237	0.238621339	2.7670671869726e-74	0.008385898
397	cg18319381	0.078651727	0.058661467	0.004386086	0.015604174
398	cg19413397	0.139868227	0.123796074	0	0.016072153
399	cg16046810	0.047563944	0.036537134	4.74993728295707e-16	0.01102681
400	cg22345205	0.155191134	0.117269748	0.010794616	0.02712677
401	cg21038584	0.151609621	0.121860225	0.007564476	0.02218492
402	cg19237691	0.277069208	0.250356045	0	0.026713163
403	cg14886269	0.257332669	0.202592197	0	0.054740473
404	cg15706223	0.242313794	0.195082592	2.39445660115966e-16	0.047231203
405	cg06097659	0.979936888	0.552744216	4.2904420123358e-17	0.427192672
406	cg04343794	0.526344466	0.417753286	0	0.10859118
407	cg07671976	0.235401053	0.15606063	0	0.079340423
408	cg25725823	0.186969935	0.153281789	0.004879967	0.028808179
409	cg00086243	0.078012755	0.064306336	0	0.013706419
410	cg07119157	0.106122377	0.089631727	0	0.01649065
411	cg19092396	0.061567052	0.031017507	0	0.030549544
412	cg12701018	0.076362273	0.066492313	0	0.00986996
413	cg25144135	0.16780221	0.131015923	0.010898679	0.025887609
414	cg20996124	0.087973669	0.065712313	0.007090192	0.015171164
415	cg16266669	0.118133517	0.105285128	0	0.012848388
416	cg02296931	1.815741819	1.702101782	0	0.113640037
417	cg15924570	0.064544463	0.041774745	0.002421779	0.020347939
418	cg25625296	0.148055263	0.085336842	0.021316157	0.041402264
419	cg09503311	0.077020978	0.063040334	0	0.013980644
420	cg20544186	0.183253352	0.167678592	0	0.01557476
421	cg01437515	0.984705957	0.69849222	0	0.286213737
422	cg12759096	0.213476709	0.204312935	0	0.009163774
423	cg14661234	0.172625971	0.104677141	0	0.067948831
424	cg23166857	0.113537797	0.070657269	0	0.042880528
425	cg09586191	0.246269681	0.144515741	0.013375112	0.088378829
426	cg01341040	0.083550538	0.07022593	0	0.013324608
427	cg21815220	0.068685513	0.046083258	0	0.022602255
428	cg17084044	0.097187766	0.078045998	0	0.019141769
429	cg16252905	0.052247481	0.032694822	0	0.019552659
430	cg12219387	0.037852251	0.023355448	1.96064338824741e-22	0.014496804
431	cg27477059	0.061658179	0.03649888	0	0.025159298
432	cg05818515	0.110403809	0.063009965	5.46038411995175e-20	0.047393844
433	cg03467014	0.311097026	0.183759796	0	0.12733723
434	cg03935783	0.108057407	0.061145988	0.000418023	0.046493396
435	cg13924635	0.923612657	0.730448121	0	0.193164536
436	cg08701814	0.139753606	0.130484191	0	0.009269415
437	cg22220310	0.705717529	0.670963456	0	0.034754074
438	cg14477263	0.708288277	0.661887111	0	0.046401166
439	cg08706355	1.377316995	0.912783911	0.368830281	0.095702803
440	cg25731959	0.192082989	0.170366192	0.00190945	0.019807347
441	cg14830045	0.480919497	0.325387844	0	0.155531653
442	cg10784110	0.055571527	0.034396355	0.015358086	0.005817085
443	cg06964912	0.108026103	0.063342747	0.00696771	0.037715646
444	cg12108798	0.03833871	0.024626924	0	0.013711786
445	cg24034746	0.122315062	0.068067733	0.023163441	0.031083889
446	cg09331144	0.14343532	0.128427145	0	0.015008175
447	cg07719599	0.339154665	0.192973708	0.088649072	0.057531885
448	cg00211609	0.05495247	0.049028815	0	0.005923655
449	cg10378904	0.321632858	0.25605504	0	0.065577818
450	cg22512888	0.294315087	0.241313781	0	0.053001306
451	cg21664227	0.18634866	0.145156577	0.000735038	0.040457044
452	cg26362806	0.15651559	0.127670676	0.003162415	0.025682499
453	cg02279987	0.061376893	0.037994193	0.006897326	0.016485374
454	cg19236794	0.242311919	0.171891062	0.031691865	0.038728992
455	cg04719903	0.569942803	0.48822498	0.0352661	0.046451723
456	cg25594899	0.115310645	0.06611225	0	0.049198396
457	cg14089984	0.352467783	0.232070499	0	0.120397284
458	cg06443533	0.444372123	0.313207111	0	0.131165012
459	cg02751993	0.07966502	0.058091302	0	0.021573718
460	cg20747739	0.06527244	0.058252697	0	0.007019743
461	cg15582176	0.047294545	0.029349354	0.002643607	0.015301584
462	cg13440692	0.098488747	0.068454561	0.009109944	0.020924243
463	cg13689260	0.334623122	0.208909587	0	0.125713535
464	cg22699977	0.147396651	0.110364234	0.006099395	0.030933023
465	cg03525583	0.141871645	0.087170565	0	0.05470108
466	cg21680388	0.271497458	0.159286697	0	0.112210761
467	cg02823370	0.153482727	0.097087967	0	0.05639476
468	cg09906735	0.042650168	0.027458327	0	0.015191842
469	cg19816994	0.079574857	0.039932783	0.012700727	0.026941347
470	cg17599045	0.122266543	0.072284316	0	0.049982227
471	cg16045223	0.356794073	0.187664185	0.062254383	0.106875506
472	cg10410269	0.082399344	0.042912602	0	0.039486741
473	cg16626107	0.222927073	0.172618485	5.50110274273241e-18	0.050308587
474	cg06294324	0.200875303	0.1573204	0.007583851	0.035971053
475	cg27530087	0.137725426	0.091733405	0.008059594	0.037932427
476	cg14436909	0.233869701	0.168028509	0.035452631	0.030388562
477	cg06198843	0.299277978	0.247067642	0	0.052210336
478	cg16343995	0.391839707	0.335117751	0.020212365	0.036509592
479	cg00942814	0.427872862	0.299589019	0	0.128283843
480	cg24457425	0.312999099	0.198139636	3.00782484656053e-17	0.114859463
481	cg10784146	0.28559804	0.247655412	0	0.037942628
482	cg06002705	0.189704747	0.131727033	0.02633141	0.031646305
483	cg12120973	0.557357432	0.430257384	0.115102777	0.01199727
484	cg19861048	0.187526328	0.176130394	0	0.011395934
485	cg13587552	0.101543821	0.062285463	0.013604419	0.02565394
486	cg11229611	0.041582592	0.034587274	0	0.006995317
487	cg06909630	0.050720637	0.027019619	0	0.023701017
488	cg27651942	0.148638013	0.126016818	3.01807813257858e-20	0.022621195
489	cg15419710	0.313265774	0.286702314	0.007810384	0.018753077
490	cg00825734	0.309163767	0.20733137	0.072169463	0.029662934
491	cg21203719	0.063210936	0.053097563	0.003422515	0.006690858
492	cg24852892	0.314171539	0.280745127	0.012623872	0.02080254
493	cg22225577	0.257171978	0.172287851	0.054951712	0.029932415
494	cg06679168	0.037779	0.030004271	0	0.007774729
495	cg16995668	0.058879117	0.052219039	4.86530786337996e-05	0.006611425
496	cg25151559	0.282446081	0.207204692	0.041436247	0.033805141
497	cg20674014	0.55928268	0.359527408	0.071430244	0.128325028
498	cg18224942	0.171740558	0.159418432	0	0.012322126
499	cg15683497	0.11475805	0.063055499	0	0.051702551
500	cg20978193	0.085879191	0.048864124	0.000475159	0.036539908
501	cg13681826	0.067901039	0.035422096	0.009743877	0.022735066
502	cg02506501	0.236322829	0.135406805	0	0.100916024
503	cg14728174	0.373096568	0.314927026	0	0.058169542
504	cg06818047	0.40464058	0.377919332	0	0.026721248
505	cg03003335	0.661939331	0.442554986	3.06800668799995e-15	0.219384345
506	cg01937247	0.280143379	0.243905373	0	0.036238006
507	cg01515136	0.257122755	0.218466442	0	0.038656313
508	cg17026072	0.243206227	0.175920471	0	0.067285756
509	cg03001234	0.839741897	0.783793742	0.002626358	0.053321797
510	cg18538985	0.139718937	0.074367897	0	0.06535104
511	cg17712416	0.110038181	0.055136058	0.027421594	0.027480529
512	cg25203980	0.096217598	0.054618748	0	0.04159885
513	cg02953397	0.163405584	0.106383976	0	0.057021608
514	cg27185793	0.090565865	0.050998159	0.009144747	0.030422958
515	cg09556527	0.132039945	0.081984002	0	0.050055944
516	cg07181952	0.102004917	0.073889421	0	0.028115496
517	cg22346297	0.083964391	0.042672861	0.002746274	0.038545256
518	cg06085743	0.502386882	0.363241765	0	0.139145117
519	cg05397202	0.141221754	0.108610666	0	0.032611088
520	cg23931819	0.161494278	0.141308195	0	0.020186082
521	cg02506753	0.060625903	0.04781715	0.004009997	0.008798756
522	cg26576041	1.027426112	0.910236272	0	0.117189841
523	cg08663263	0.078604559	0.045633871	0.000223829	0.03274686
524	cg26931466	0.087479772	0.050684399	0	0.036795373
525	cg26866277	0.076614945	0.047742216	0	0.028872729
526	cg08939275	0.193912867	0.116165421	0	0.077747445
527	cg22665280	0.087606243	0.046270148	0	0.041336095
528	cg19585749	0.371752644	0.21245788	0	0.159294764
529	cg09862283	0.080011656	0.043638929	0	0.036372727
530	cg26831087	0.096163705	0.061202937	0	0.034960768
531	cg17612270	0.077173195	0.039563095	0	0.0376101
532	cg04232698	0.246742242	0.166690491	5.62205779032854e-19	0.080051751
533	cg06520508	0.049533346	0.039274188	0	0.010259158
534	cg17970390	0.063933354	0.042369014	0.003824939	0.017739401
535	cg05795376	0.042960894	0.029600129	0.003463704	0.009897062
536	cg05598010	0.110738055	0.062180605	0	0.04855745
537	cg16432326	0.077787302	0.03894637	0	0.038840932
538	cg02625725	0.03996361	0.024502748	0	0.015460862
539	cg06599206	0.573633398	0.51301063	0	0.060622767
540	cg03833995	0.207755741	0.145152058	0	0.062603683
541	cg20705390	0.067751392	0.044262465	0	0.023488927
542	cg04981007	0.061889032	0.033209259	0.019798626	0.008881147
543	cg16430279	0.228311484	0.162304642	0.042074717	0.023932125
544	cg15365642	0.136559702	0.076724529	0.036618796	0.023216377
545	cg24252805	0.164060032	0.10963432	0.024827403	0.029598309
546	cg14890378	0.10638361	0.071288649	0.025068905	0.010026056
547	cg07346648	0.068777655	0.059929641	0	0.008848014
548	cg08037114	0.04383087	0.029513724	0.007419029	0.006898117
549	cg04910752	0.149333729	0.116210356	0.005167661	0.027955712
550	cg21396988	0.075685162	0.052125463	7.18353539572561e-25	0.023559699
551	cg06802641	0.419451819	0.279668641	0.012338132	0.127445047
552	cg03402404	0.099012139	0.078041755	0.004323461	0.016646923
553	cg10065209	0.127110635	0.088600556	0	0.038510079
554	cg11808871	0.028013508	0.018204177	0	0.009809331
555	cg06646682	0.139395801	0.105351266	0	0.034044534
556	cg22376366	0.142749856	0.0832587	0	0.059491155
557	cg25203539	0.151657768	0.079144429	0	0.072513338
558	cg10556264	0.087045149	0.053514742	2.90250462329548e-19	0.033530407
559	cg15976416	0.211306394	0.14439053	0	0.066915864
560	cg17838754	0.135547674	0.070039619	0.021891647	0.043616407
561	cg09569143	0.203926893	0.13716053	0	0.066766363
562	cg17873420	0.07715398	0.038995422	0	0.038158559
563	cg21679391	0.280753386	0.215107078	1.29136297826366e-16	0.065646309
564	cg21118819	0.120317698	0.083597831	0.020796012	0.015923855
565	cg03722312	0.204524833	0.146744486	0.004903382	0.052876964
566	cg11414742	0.037162229	0.031343143	0	0.005819085
567	cg15472728	0.070856207	0.059845079	0	0.011011129
568	cg14270725	0.146599674	0.122906196	0.008390051	0.015303427
569	cg15386434	0.242056571	0.192760438	6.0464401919257e-12	0.049296133
570	cg16006120	0.737545832	0.625777345	0	0.111768486
571	cg14793596	0.645088138	0.362282996	0.154106784	0.128698358
572	cg07284273	0.652481398	0.556569743	0.031055459	0.064856196
573	cg25063151	1.851574477	1.610301749	0	0.241272728
574	cg19436320	0.402342179	0.355730181	0.017161	0.029450998
575	cg00040588	0.515252984	0.377673672	0.09865478	0.038924532
576	cg10482508	0.817436303	0.785855392	0	0.031580911
577	cg27399052	0.046681779	0.026278577	0	0.020403202
578	cg23036947	0.104987258	0.073999355	0	0.030987903
579	cg17132079	0.059002479	0.030123504	0.005281659	0.023597316
580	cg03397519	0.03599083	0.022819133	0.00087453	0.012297167
581	cg22273474	0.073470552	0.038777184	1.15084355974229e-17	0.034693369
582	cg18550476	0.161586333	0.114684586	0	0.046901747
583	cg00970622	0.223104177	0.123062529	0.048232919	0.051808728
584	cg13393580	0.162961517	0.096638753	0.042529879	0.023792885
585	cg13354934	0.143313939	0.08541799	0	0.057895949
586	cg24153574	0.246020962	0.184416498	0	0.061604465
587	cg23569098	0.388364831	0.292502284	0.049276645	0.046585901
588	cg21165029	0.365685437	0.277994441	0	0.087690996
589	cg12915036	0.2770815	0.192141161	0.034936521	0.050003818
590	cg03400623	0.509064686	0.363467851	0.072415974	0.07318086
591	cg22109675	0.743245603	0.640904036	0	0.102341568
592	cg15492552	0.563680963	0.421705628	0.025082186	0.116893149
593	cg05572157	0.278666863	0.206038709	0	0.072628155
594	cg18534079	0.235912366	0.18545701	0.009972142	0.040483214
595	cg00046914	0.125174495	0.107341016	4.05859249320423e-18	0.017833479
596	cg02416993	0.131876216	0.104371721	0.002782554	0.024721941
597	cg07726485	0.219315378	0.201686921	0.007350041	0.010278415
598	cg23377249	0.155158713	0.134106592	0	0.021052121
599	cg24356704	0.191447592	0.117116483	0	0.074331109
600	cg27503832	0.086673509	0.05851493	0.006103603	0.022054975
601	cg22643873	0.11075175	0.100121112	0	0.010630638
602	cg05397857	0.678520656	0.537137021	0.013816398	0.127567237
603	cg05387269	0.217865746	0.138525313	0.00397719	0.075363244
604	cg16342853	0.036478983	0.027832541	0.001557085	0.007089358
605	cg14094639	0.111899619	0.080467364	1.2876431895328e-17	0.031432256
606	cg20439722	0.096777125	0.052676951	0	0.044100174
607	cg19823490	0.13425186	0.073586532	0	0.060665328
608	cg11552267	0.210275742	0.138959293	2.21637701468637e-17	0.071316448
609	cg05589276	0.263448244	0.217531977	0.006147849	0.039768418
610	cg02144516	0.092917875	0.056008065	0	0.03690981
611	cg20435334	0.076947064	0.044198908	0.003614227	0.029133928
612	cg08109545	0.111076189	0.081329329	0	0.02974686
613	cg12033178	0.100765236	0.055210845	0	0.045554391
614	cg08158776	0.167086056	0.096440922	0	0.070645134
615	cg06903451	0.2702627	0.238588446	0.004926621	0.026747633
616	cg08647342	0.17072099	0.085499283	0	0.085221708
617	cg17014728	0.091999115	0.046801423	0	0.045197692
618	cg22389936	0.147023191	0.100584186	0	0.046439005
619	cg24837149	0.127628266	0.068470971	2.26619430872935e-16	0.059157295
620	cg11993086	0.057437589	0.030288015	0.000755069	0.026394504
621	cg25939543	0.083966596	0.04300368	0	0.040962915
622	cg16661858	0.620558595	0.3864345	3.31896432840616e-16	0.234124094
623	cg15863361	0.058663509	0.032998664	0.000453279	0.025211567
624	cg00009834	0.131167708	0.092808693	0	0.038359015
625	cg00060374	1.013082374	0.98234122	0	0.030741154
626	cg17507949	0.823102523	0.774739764	0.022077378	0.02628538
627	cg22827694	0.092124528	0.074700613	0.002081375	0.015342541
628	cg23894219	0.072119379	0.052104761	0	0.020014618
629	cg15633699	0.08348715	0.067536139	0.002203982	0.013747029
630	cg10380643	0.047249832	0.035908001	0.001192417	0.010149413
631	cg20598347	0.052032362	0.03428615	1.19097157631323e-16	0.017746211
632	cg02668764	0.059190772	0.049064248	8.99485553341861e-17	0.010126524
633	cg15081886	0.080902841	0.071256865	0	0.009645975
634	cg23537515	0.03247154	0.024426785	0	0.008044754
635	cg12754273	0.037162071	0.027964631	0	0.00919744
636	cg21281527	0.050956909	0.032556906	0	0.018400003
637	cg15823872	0.10772829	0.067241978	0.0126985	0.027787812
638	cg24555071	0.132157483	0.07074985	0.014172502	0.04723513
639	cg12286462	0.087707471	0.047858786	0.010996752	0.028851932
640	cg09368716	0.059420407	0.035807103	0.001644903	0.021968401
641	cg12208770	0.035218821	0.020264331	8.12136032781699e-05	0.014873276
642	cg26863172	0.238941157	0.14705352	0.026727085	0.065160552
643	cg04865726	0.089021223	0.04884979	0	0.040171434
644	cg04384590	0.175793903	0.10235563	0	0.073438273
645	cg19071098	0.192506204	0.135258032	0	0.057248173
646	cg08123463	0.06139491	0.041387621	0	0.020007288
647	cg16496742	0.066152281	0.037757713	0.019652325	0.008742242
648	cg26394870	0.273840125	0.138153464	0.043411988	0.092274673
649	cg17491622	2.19737218	1.310377797	1.04368670804555e-15	0.886994382
650	cg14667273	0.079769328	0.04364247	0	0.036126858
651	cg27391934	0.140820173	0.100123449	1.22850966536936e-15	0.040696723
652	cg07898743	0.077725576	0.052134685	0.000851295	0.024739597
653	cg16784215	0.138146073	0.079879757	0.003831144	0.054435173
654	cg09668627	0.258759657	0.215409615	0	0.043350042
655	cg08161163	0.126475917	0.097294713	0	0.029181204
656	cg26798702	0.181112144	0.106896608	2.83903002596853e-17	0.074215537
657	cg09843049	0.094005293	0.073523922	0	0.020481371
658	cg20255272	0.155380856	0.095258043	3.4965875877275e-18	0.060122813
659	cg13570957	0.180299337	0.118215913	0	0.062083424
660	cg08426733	0.047444428	0.025044571	0.00791622	0.014483637
661	cg08270205	0.045819799	0.039151674	0	0.006668125
662	cg15099879	0.117142487	0.087429846	0	0.029712641
663	cg06786804	0.359755933	0.300495221	0.040142134	0.019118577
664	cg24492273	0.1489072	0.113881748	0.010397854	0.024627597
665	cg00929633	0.126763589	0.070719673	0	0.056043916
666	cg21001441	0.097676876	0.070522118	0.010944804	0.016209954
667	cg12841328	0.19968242	0.149765993	0.025177459	0.024738969
668	cg02136596	0.547942977	0.335691643	0.039317637	0.172933697
669	cg20219069	0.946424686	0.731945562	0.131364307	0.083114817
670	cg16669201	0.289813278	0.184129887	0	0.105683391
671	cg00528453	0.252523546	0.143341239	0.010747008	0.098435299
672	cg27383362	0.148396741	0.129966864	0	0.018429877
673	cg15310231	0.144277313	0.081649381	0.029751691	0.03287624
674	cg19682639	0.02360815	0.015598294	0	0.008009857
675	cg05894629	0.134729299	0.079836732	0.001715995	0.053176572
676	cg26226110	0.170552787	0.102010458	0.003966462	0.064575867
677	cg07280242	0.130413318	0.070452091	0	0.059961226
678	cg04107003	0.080762505	0.063729741	0	0.017032763
679	cg17282836	0.131844717	0.109073293	0	0.022771424
680	cg24687970	0.114892881	0.084871272	0.003450964	0.026570645
681	cg17821649	0.204039553	0.177988836	1.36868971973181e-16	0.026050717
682	cg00391668	0.104472647	0.066733289	4.83602131992414e-18	0.037739357
683	cg12723840	0.213997636	0.118678029	0	0.095319607
684	cg12439834	0.167703663	0.121832817	0	0.045870845
685	cg25628057	0.060688791	0.030827182	0	0.029861608
686	cg17464271	0.100313106	0.055446019	0	0.044867087
687	cg14651254	0.1203005	0.068236283	0.006930339	0.045133877
688	cg11794959	0.046867517	0.029549925	1.08623669736586e-17	0.017317593
689	cg17848002	0.078096166	0.044266792	4.28295711224665e-18	0.033829374
690	cg20958600	0.294797677	0.255505223	0	0.039292454
691	cg07835437	0.340835125	0.314663312	0	0.026171813
692	cg03041030	0.390429753	0.307152495	0.069922771	0.013354486
693	cg12983196	0.394775661	0.369032405	0	0.025743256
694	cg09151801	0.140023305	0.094351194	0.014636681	0.031035431
695	cg11526073	0.176275569	0.127253959	3.11162924036271e-17	0.04902161
696	cg15844005	0.251255316	0.206786701	0	0.044468615
697	cg27301475	0.092804604	0.059801056	0	0.033003548
698	cg16037137	0.197971134	0.130955126	5.23497912267446e-17	0.067016008
699	cg13850380	0.24433088	0.226033211	0	0.018297669
700	cg00813378	0.367548311	0.314066224	0	0.053482087
701	cg08738570	0.686956764	0.561099874	0	0.12585689
702	cg22497741	1.665717569	1.516251077	0	0.149466492
703	cg16306898	1.289769713	1.227546342	0	0.062223371
704	cg16601494	4.182476567	4.083544442	0.009437261	0.089494864
705	cg15487867	2.759099329	2.536390077	0.081043317	0.141665935
706	cg18430990	0.610175062	0.505546212	5.11243314325764e-18	0.104628849
707	cg23244095	0.441184142	0.386364925	0	0.054819217
708	cg18114463	0.081768548	0.050668897	0	0.031099651
709	cg10347735	0.117332552	0.059612388	0.010181045	0.047539118
710	cg00355315	0.066995969	0.033751616	0	0.033244354
711	cg16305094	0.16150834	0.083689358	0.005642393	0.072176589
712	cg07229301	0.06258437	0.032729194	0	0.029855176
713	cg05888763	0.161827866	0.082771786	0.018386415	0.060669666
714	cg07426077	0.083931759	0.048062292	7.31023207895307e-05	0.035796366
715	cg26908276	0.052360242	0.034400273	7.56771952066928e-18	0.017959969
716	cg09517190	0.064088172	0.042172539	2.53068178415451e-16	0.021915633
717	cg20140735	0.217223994	0.162832376	0	0.054391618
718	cg24044259	0.188808433	0.144049051	0.006102767	0.038656615
719	cg03710092	0.169809335	0.091037755	0	0.078771579
720	cg13431342	0.107116	0.061166941	0	0.045949059
721	cg08947289	0.101305823	0.064493439	0	0.036812385
722	cg04218845	0.132534026	0.098528754	0	0.034005272
723	cg00784654	0.142516375	0.092153379	0	0.050362996
724	cg12690016	0.335306299	0.272933512	0	0.062372788
725	cg25018209	0.166952726	0.096097443	0.020214571	0.050640712
726	cg08271362	0.128643512	0.065244824	0	0.063398688
727	cg16848272	0.151957691	0.081765517	0	0.070192174
728	cg04652884	0.039426337	0.028508342	1.29934242206656e-18	0.010917994
729	cg14279825	0.039766681	0.031526846	0.000409898	0.007829937
730	cg05702207	0.341936359	0.29409822	0.005113449	0.04272469
731	cg13316116	0.090487003	0.066977389	1.060977990085e-17	0.023509614
732	cg05934012	0.122141529	0.084875762	0	0.037265767
733	cg07479014	0.036994814	0.028257551	0	0.008737262
734	cg09126090	0.183249093	0.11422812	2.9337334852791e-20	0.069020973
735	cg09172260	0.041708711	0.024940513	0.00836797	0.008400228
736	cg21240031	0.158985117	0.085098218	0.031337584	0.042549316
737	cg26680206	0.205486279	0.191008266	0	0.014478013
738	cg15034659	0.048373308	0.036570946	0	0.011802362
739	cg11649182	0.136856125	0.096204331	0.019479933	0.021171862
740	cg25311963	0.237538245	0.189544673	0	0.047993573
741	cg07147033	0.597541431	0.483452421	0.031221201	0.082867809
742	cg13897348	1.411397941	1.328978158	0	0.082419783
743	cg19246761	0.385503775	0.348751737	0	0.036752038
744	cg01229567	0.857236435	0.810807926	0	0.046428509
745	cg26295592	0.038327957	0.023035624	0	0.015292334
746	cg25459752	0.056602206	0.033226846	0	0.02337536
747	cg19165249	0.07395679	0.043982366	0	0.029974424
748	cg09082814	0.127825311	0.067341653	0.025094005	0.035389654
749	cg23957653	0.516296118	0.347294491	0	0.169001626
750	cg09061216	0.793314881	0.656554465	0	0.136760416
751	cg03975652	0.304070894	0.192785535	0	0.111285359
752	cg24090393	0.233840579	0.150813756	0	0.083026823
753	cg02492207	0.306326463	0.238600116	0	0.067726347
754	cg10994397	0.20276227	0.107175962	2.99790705698534e-18	0.095586309
755	cg22689324	0.143211222	0.088239541	0	0.054971681
756	cg06002660	0.037900405	0.024527004	0	0.013373401
757	cg25900627	0.117622095	0.091126472	0	0.026495623
758	cg04854189	0.106227792	0.066556118	2.17256546535642e-17	0.039671675
759	cg06912282	0.051340304	0.037961316	0.001201797	0.012177191
760	cg06080300	0.15596399	0.095854548	0.025069166	0.035040275
761	cg21129534	0.994799134	0.735121451	0.131582805	0.128094878
762	cg00078456	0.436080542	0.344318608	0	0.091761934
763	cg18852096	0.263623328	0.234591569	1.25799246747131e-19	0.029031759
764	cg05642789	0.839185922	0.731788817	0.033912974	0.073484131
765	cg01621974	0.381511565	0.327222411	0	0.054289154
766	cg17122213	0.931519061	0.852458385	0	0.079060676
767	cg03427058	0.478470836	0.343120407	0.074581776	0.060768653
768	cg23430652	0.14482739	0.111331917	0	0.033495473
769	cg00297832	0.487408423	0.421373657	0	0.066034766
770	cg24368383	0.756046459	0.45079235	0	0.305254109
771	cg24535439	0.323567984	0.291668667	0	0.031899318
772	cg00262621	0.053294029	0.04414949	0.000189836	0.008954703
773	cg08231710	0.301921312	0.218332677	0.006279642	0.077308994
774	cg06943420	0.181621459	0.092414686	3.05428346932425e-17	0.089206773
775	cg11648594	0.930803937	0.799599455	0	0.131204482
776	cg26740494	0.069798017	0.04151181	0	0.028286206
777	cg05834878	0.298159989	0.223405988	0	0.074754001
778	cg11798909	0.439464603	0.42221976	0	0.017244843
779	cg26660744	0.254522783	0.13792699	0	0.116595793
780	cg23252997	0.558402336	0.518051777	3.84220642920368e-15	0.04035056
781	cg03484489	0.135024968	0.073581082	0	0.061443886
782	cg09283376	0.109259098	0.056576192	0	0.052682907
783	cg20255817	0.051313669	0.030298285	0	0.021015385
784	cg11809915	0.099734279	0.057016809	0	0.04271747
785	cg03718254	0.146140091	0.089759804	0.007948645	0.048431642
786	cg19382808	0.235310449	0.12178823	0.006358075	0.107164144
787	cg06528340	0.162653791	0.106192704	1.38946253333881e-17	0.056461087
788	cg03548463	0.083873498	0.047154143	0.003928823	0.032790531
789	cg20251225	0.12585303	0.079644049	0	0.046208981
790	cg20429981	0.065898634	0.038072721	0	0.027825913
791	cg01189072	0.538886735	0.444711945	0	0.09417479
792	cg11588584	0.17756267	0.094111523	4.93209114888977e-17	0.083451147
793	cg09825670	0.128416788	0.079937401	0	0.048479387
794	cg15079481	0.060207017	0.031874605	0	0.028332412
795	cg12042834	0.180752503	0.115690729	0	0.065061774
796	cg14976190	0.619275202	0.390662348	0	0.228612854
797	cg13440958	0.063899989	0.048296816	1.18666972871997e-17	0.015603173
798	cg26114076	0.250244748	0.214758565	0	0.035486183
799	cg10626236	0.38364081	0.312241488	0	0.071399322
800	cg11851198	0.206984681	0.13669475	0	0.070289931
801	cg10628909	0.054679777	0.028555643	0	0.026124134
802	cg04243582	0.128764942	0.075471756	0	0.053293186
803	cg02332863	0.092365539	0.05755295	0.005292965	0.029519624
804	cg16990280	0.257922145	0.181815092	0.026422696	0.049684358
805	cg18763089	0.546823974	0.332473089	0	0.214350885
806	cg14027380	0.238612678	0.144525176	0.019519365	0.074568137
807	cg10317445	0.170536429	0.10054071	0	0.069995719
808	cg21580588	0.345454457	0.181682414	0	0.163772043
809	cg17282211	0.234045958	0.174948303	0	0.059097655
810	cg26342907	0.072946452	0.04944113	0.002837088	0.020668234
811	cg11725331	0.123359397	0.083570326	0	0.03978907
812	cg07015961	0.087241909	0.050969684	0	0.036272225
813	cg10543797	0.102069727	0.062225077	4.82451693071825e-20	0.03984465
814	cg04439557	0.361663661	0.231585187	0.027143873	0.102934601
815	cg08122070	0.046726226	0.024074306	0	0.02265192
816	cg05152432	0.130320366	0.073662112	1.32740551399269e-17	0.056658254
817	cg08937102	0.086301166	0.051062474	0.011058612	0.02418008
818	cg15274273	0.215600679	0.140056107	0	0.075544572
819	cg03606098	0.209344238	0.10558309	2.92369594566153e-18	0.103761149
820	cg15851414	0.400320516	0.346325329	0	0.053995187
821	cg15824543	0.25992152	0.235866067	5.63032378115774e-20	0.024055453
822	cg00992048	0.187736777	0.160730983	0	0.027005794
823	cg00343906	0.154602959	0.07790446	1.6818130137398e-16	0.076698499
824	cg13185289	0.145841499	0.076888546	0	0.068952952
825	cg00997530	0.099840354	0.066742666	0	0.033097688
826	cg02297801	0.083843858	0.043793492	0.009536646	0.03051372
827	cg02400530	0.247434466	0.129643156	0	0.11779131
828	cg05627004	0.132905724	0.090857968	0	0.042047757
829	cg04157786	0.063596722	0.037799162	0	0.025797561
830	cg23678594	0.170893195	0.091624109	0.047908193	0.031360893
831	cg23834034	0.066712717	0.041083622	0	0.025629095
832	cg19083977	0.054389876	0.035353368	1.77265801214531e-16	0.019036508
833	cg04902899	0.702998172	0.559376736	0	0.143621436
834	cg25314445	0.082305079	0.051869489	0	0.03043559
835	cg12076692	0.112810706	0.073881901	2.16851162140946e-18	0.038928805
836	cg16418734	0.11245188	0.056234524	0.003262865	0.052954491
837	cg25666010	0.144484214	0.094200175	0.012158259	0.03812578
838	cg25075731	0.07799947	0.040110105	0.005060463	0.032828903
839	cg26793463	0.117214574	0.077416364	0	0.03979821
840	cg25480982	0.069812898	0.045015046	0	0.024797852
841	cg04397839	0.121762014	0.069065304	0	0.052696711
842	cg05368896	0.270479241	0.144350661	0.023807875	0.102320705
843	cg12134886	0.14941907	0.076991661	0	0.072427409
844	cg01205154	0.155966005	0.084182369	0.035825914	0.035957722
845	cg09535746	0.115135104	0.081927888	0	0.033207216
846	cg07068709	0.054127161	0.029262249	0	0.024864911
847	cg04260676	0.054620535	0.029776389	0.000919664	0.023924482
848	cg05813612	0.113067726	0.061477774	0	0.051589952
849	cg18821813	0.065491744	0.03607259	0	0.029419154
850	cg14527423	0.12545789	0.077790081	6.80207581271151e-18	0.047667809
851	cg14953148	0.148192099	0.093350131	0.013954945	0.040887023
852	cg12072340	0.136908129	0.075100335	0.009366895	0.052440899
853	cg05925326	0.111527086	0.060076655	0	0.051450431
854	cg09503310	0.229181645	0.118043676	2.21636961295682e-16	0.111137969
855	cg03445765	0.084261169	0.045526699	1.03663372047084e-18	0.038734471
856	cg11836949	1.373015463	1.247477388	0	0.125538075
857	cg03043696	0.176746233	0.12663688	0	0.050109353
858	cg15827003	0.133364729	0.089317422	0	0.044047308
859	cg12150066	0.347927499	0.278921891	0	0.069005608
860	cg23982607	0.256320684	0.243992823	0.00153455	0.010793312
861	cg16652392	0.079065679	0.066470952	1.68424406879028e-18	0.012594727
862	cg26492771	0.069722743	0.047360634	0	0.022362109
863	cg24706992	0.046330613	0.024662477	0	0.021668136
864	cg23936745	0.13464548	0.076486167	0	0.058159313
865	cg13918235	0.242855705	0.191456776	0	0.051398929
866	cg16384593	0.187451889	0.120929265	0.016128402	0.050394223
867	cg00309462	0.108213126	0.060124598	0.001508148	0.046580379
868	cg16926213	0.491450922	0.349943867	0	0.141507055
869	cg22850508	0.05406386	0.027089964	0	0.026973897
870	cg01755342	0.062865538	0.047187221	3.56214417403874e-18	0.015678317
871	cg06443644	0.070919847	0.05135676	1.95877495840827e-18	0.019563087
872	cg22364929	0.060753485	0.041138006	3.16606462650366e-18	0.019615479
873	cg05132306	0.196958442	0.167675601	9.85607037388383e-17	0.029282841
874	cg15715333	0.08763831	0.046646279	0.000904023	0.040088008
875	cg12642568	0.067507783	0.043513394	0	0.023994389
876	cg23473962	0.387859415	0.243949153	0	0.143910262
877	cg14180718	0.119867679	0.067931412	0	0.051936266
878	cg20881128	0.078604297	0.043500851	0	0.035103446
879	cg17722231	0.08698315	0.048559072	0	0.038424079
880	cg08134829	0.086345447	0.057064475	0	0.029280972
881	cg04758387	0.045231363	0.030020572	0	0.015210791
882	cg10219957	0.080750903	0.058872083	0	0.02187882
883	cg22536775	0.061125698	0.035517997	0.010068165	0.015539535
884	cg09859491	0.118951118	0.059564478	1.56405174996159e-18	0.059386639
885	cg01428437	0.059342483	0.037073087	0.014725692	0.007543705
886	cg03547078	0.23846223	0.151780362	1.40111671319362e-16	0.086681868
887	cg22447799	0.090892739	0.050582151	0.006403861	0.033906727
888	cg16328466	0.041849366	0.02669396	0.003554209	0.011601197
889	cg18231054	0.280020921	0.164539008	0	0.115481912
890	cg06092084	0.089845203	0.065041331	0.005254612	0.01954926
891	cg11977488	0.124754097	0.072053221	0.025114455	0.027586421
892	cg03719984	0.179412563	0.161521698	0.002051044	0.01583982
893	cg11649821	0.666958616	0.561524156	0.020148523	0.085285936
894	cg17091049	0.281084068	0.214810679	0.007219804	0.059053584
895	cg07227679	0.165644994	0.117239312	0	0.048405682
896	cg13027345	0.05537299	0.035400093	0.013561583	0.006411314
897	cg19630039	0.158859575	0.122853409	1.49554807570487e-17	0.036006166
898	cg06082439	0.07038026	0.036438469	0.017842437	0.016099354
899	cg08967668	0.298654373	0.201915061	0.034008494	0.062730818
900	cg06937595	0.090345938	0.049706493	0.016844488	0.023794957
901	cg06853697	0.272817613	0.169818862	0.050001375	0.052997376
902	cg13707717	0.089199087	0.051061036	0.02216484	0.015973212
903	cg18383977	0.21235672	0.157873516	0.021090399	0.033392805
904	cg08639799	0.104286204	0.091216256	0	0.013069948
905	cg14559508	0.419817627	0.344747471	0	0.075070155
906	cg07484797	0.117522863	0.105972696	0	0.011550168
907	cg24315049	1.172629808	1.124332257	0	0.048297551
908	cg15833286	0.167945741	0.08442712	0.053337908	0.030180713
909	cg16142957	0.212164047	0.181944237	0	0.03021981
910	cg07719258	0.056419475	0.034383395	0	0.02203608
911	cg14839558	0.447539548	0.322823221	0.043824785	0.080891541
912	cg21876832	0.028924094	0.016747813	0.000533978	0.011642303
913	cg17747265	0.227520608	0.124669324	0.035557307	0.067293976
914	cg03396347	0.252034805	0.184860895	0	0.06717391
915	cg24525340	0.177026274	0.170675802	0	0.006350472
916	cg22375575	0.583766261	0.534316352	0	0.049449909
917	cg08730434	0.084133221	0.069985273	0	0.014147948
918	cg26357403	0.461239182	0.33813426	2.24424052414466e-18	0.123104922
919	cg22452682	0.177413803	0.112350933	0.025909512	0.039153358
920	cg22380385	0.245622211	0.126471754	0.057609768	0.061540689
921	cg13111532	0.765028784	0.67999927	0.033798244	0.05123127
922	cg02825707	0.181928939	0.1135348	0.001888577	0.066505562
923	cg12035532	0.562530703	0.473558441	0	0.088972262
924	cg11528033	0.474897925	0.264793198	0.097114148	0.112990579
925	cg04851426	0.291103494	0.248363625	0	0.042739869
926	cg10020121	0.165719134	0.094819747	0.021137539	0.049761848
927	cg11956108	0.120485688	0.088033124	0.01070832	0.021744244
928	cg04395167	0.224046499	0.191231874	0	0.032814625
929	cg05757448	0.29489371	0.26427514	0	0.03061857
930	cg15151929	0.294007345	0.265283543	0	0.028723802
931	cg13168877	0.147701878	0.132221784	0	0.015480094
932	cg14911597	0.137804924	0.095952597	0.029809435	0.012042892
933	cg24503109	0.20935081	0.160609341	0.006159138	0.042582331
934	cg04852972	0.20047517	0.100924163	0.073235999	0.026315008
935	cg24495298	0.081205523	0.050145736	0.02021696	0.010842827
936	cg23586413	0.089241265	0.083992682	0	0.005248583
937	cg06123252	0.204467085	0.177135173	0.003492708	0.023839203
938	cg14223474	0.37667015	0.220239278	0.073323224	0.083107648
939	cg04245726	0.113792177	0.09406291	0	0.019729268
940	cg15546282	0.372493673	0.333271682	0	0.039221991
941	cg06835814	0.47281533	0.36380037	0.063374463	0.045640498
942	cg07105421	0.570079795	0.482240214	0.052184454	0.035655128
943	cg26430560	0.116820656	0.100337091	0.002878332	0.013605233
944	cg14598619	0.250141456	0.165797132	0.01007835	0.074265973
945	cg00574213	0.545865095	0.355324616	0	0.190540479
946	cg17016101	0.88344866	0.817109161	0	0.066339499
947	cg19694957	0.350286456	0.261064642	0.039673999	0.049547815
948	cg05035280	0.919388054	0.866785496	0	0.052602558
949	cg16388674	0.804616795	0.694647288	0.013806103	0.096163404
950	cg04012515	0.413316524	0.281247672	0	0.132068851
951	cg01748832	0.32711938	0.261821244	0.007943101	0.057355035
952	cg27587063	0.175990494	0.146304812	0.006239965	0.023445717
953	cg03678999	0.428643415	0.386236609	0	0.042406806
954	cg10623290	0.224780967	0.154120473	0	0.070660494
955	cg22792177	0.27046209	0.241812856	0	0.028649234
956	cg04624458	0.447025511	0.408378295	0	0.038647217
957	cg10623802	0.906520287	0.718303866	0.004324905	0.183891516
958	cg18270426	0.491860955	0.322019866	0.062364974	0.107476116
959	cg12701697	0.203572991	0.162656164	0.002444607	0.03847222
960	cg09121624	0.191377572	0.132594616	0	0.058782956
961	cg25672268	0.211383533	0.126922012	0	0.084461522
962	cg00213113	0.107892401	0.063677831	0	0.04421457
963	cg17561553	0.123210826	0.063816294	0	0.059394532
964	cg22344830	0.352261744	0.222876984	0	0.12938476
965	cg05700129	0.1677432	0.125951504	0	0.041791696
966	cg05551595	0.141077188	0.078545951	1.03879155725792e-16	0.062531238
967	cg23621729	0.29165593	0.181340216	0.05536699	0.054948724
968	cg08114317	0.333757918	0.200101924	0.071438118	0.062217876
969	cg00014118	0.097997289	0.074079312	0.015038167	0.008879809
970	cg16119405	0.138561953	0.092972055	0	0.045589898
971	cg11983992	0.243241018	0.143443081	0	0.099797937
972	cg06980013	0.147319158	0.114690495	1.25979145894123e-17	0.032628662
973	cg09021225	0.599237165	0.352774348	0.151919994	0.094542823
974	cg00546307	0.48736063	0.433630362	0	0.053730269
975	cg13103143	0.37330514	0.351116687	0.003341082	0.01884737
976	cg13624878	0.099854325	0.091803098	0	0.008051228
977	cg22735065	0.287727368	0.19170892	0.022830341	0.073188108
978	cg15225282	0.067195282	0.047180628	0.00790509	0.012109564
979	cg19888246	0.18372463	0.138760331	0	0.044964299
980	cg18602963	0.20088966	0.116687968	0.021241174	0.062960518
981	cg09709694	0.175111143	0.140867072	0.013189523	0.021054548
982	cg26609236	0.415202928	0.335203165	0.051001944	0.028997819
983	cg17854471	0.203320468	0.136043338	0	0.06727713
984	cg27059105	0.306182021	0.201838163	0.054690816	0.049653042
985	cg24087944	0.071658685	0.063445007	0	0.008213677
986	cg22817993	1.247097804	1.062833562	0	0.184264242
987	cg11808581	0.124733851	0.068762015	0	0.055971836
988	cg00580652	0.357521283	0.303696042	0	0.053825241
989	cg06063714	0.223915042	0.21480476	0.004077141	0.005033141
990	cg15202351	0.075614589	0.06473689	0	0.010877699
991	cg14974223	0.051026168	0.039121638	0	0.01190453
992	cg03469790	0.127036486	0.114525158	0	0.012511328
993	cg19868751	0.476493351	0.439937742	0	0.036555609
994	cg13788313	0.138150925	0.114475298	3.08047240705188e-17	0.023675627
995	cg15825127	0.705702075	0.591626352	0	0.114075723
996	cg23288755	0.500162524	0.425528715	0.03980702	0.034826789
997	cg24105782	0.167675836	0.153238473	0	0.014437363
998	cg04847273	0.197556286	0.134684738	0.031365153	0.031506395
999	cg10837110	1.220782423	1.155841778	0	0.064940645
1000	cg05654059	0.31259506	0.268048127	0.006331964	0.038214969
1001	cg00400948	0.176889754	0.122737925	0.036031118	0.01812071
1002	cg19091116	0.156694641	0.137316518	0.004349117	0.015029006
1003	cg00889627	0.262754865	0.232846731	0.011217562	0.018690572
1004	cg04781796	0.658427789	0.563288555	0.003940254	0.09119898
1005	cg26903053	0.501251156	0.482784989	0	0.018466167
1006	cg07701567	0.530755029	0.466791119	0.014199441	0.049764468
1007	cg16467687	0.454285045	0.418226641	0.006266578	0.029791825
1008	cg25154424	0.350207998	0.301600303	0.032313095	0.0162946
1009	cg11240722	0.842689535	0.798467695	0	0.04422184
1010	cg04417640	0.054897404	0.046172728	0	0.008724676
1011	cg09769218	0.058421817	0.035936083	0.003063195	0.01942254
1012	cg24364910	0.123747711	0.078022563	0.019907953	0.025817195
1013	cg25384089	0.124179746	0.081218506	0	0.04296124
1014	cg14522944	0.155228304	0.114208069	0	0.041020236
1015	cg03700143	0.086285741	0.064346609	0	0.021939131
1016	cg11687809	0.083238771	0.051330735	0.019831898	0.012076139
1017	cg24547253	0.267817016	0.13903463	0.092024634	0.036757752
1018	cg14875852	0.158050058	0.121424677	0.016980749	0.019644633
1019	cg14087574	0.080972355	0.075792916	0	0.005179439
1020	cg09752779	0.123590545	0.111820244	0	0.011770302
1021	cg13856872	0.244990777	0.211062438	0.004893928	0.029034411
1022	cg16650026	0.124586288	0.087564632	0.004977128	0.032044528
1023	cg08823892	0.934578817	0.743570703	0.164321578	0.026686536
1024	cg00123471	0.253589362	0.218384984	0	0.035204378
1025	cg16992594	0.153038575	0.112348929	0.008760125	0.03192952
1026	cg07226484	0.106171	0.083347209	0	0.022823791
1027	cg04843461	0.181923183	0.165942092	0	0.015981091
1028	cg16703312	0.214122561	0.190535141	0	0.02358742
1029	cg12658400	0.352168902	0.249171837	0.067646851	0.035350214
1030	cg15198247	0.52508682	0.466842649	0.012196615	0.046047556
1031	cg15356494	0.139304051	0.119705414	4.45684381025842e-19	0.019598637
1032	cg14978994	0.179655216	0.12033869	6.75202905560643e-15	0.059316527
1033	cg18120323	0.231179918	0.167147249	0.00535621	0.058676459
1034	cg05239544	0.187721625	0.148548916	0	0.039172709
1035	cg26610624	0.185811438	0.113174978	0.004232356	0.068404104
1036	cg02347356	0.117336108	0.075019728	0.009214252	0.033102127
1037	cg05929117	0.288585459	0.170070235	0.024642603	0.093872621
1038	cg20285026	0.223007714	0.199752418	0	0.023255296
1039	cg01907016	0.070648721	0.043468417	1.97890861658537e-18	0.027180303
1040	cg17740743	0.537553488	0.281473883	0.05172493	0.204354676
1041	cg24447775	0.231791569	0.13815319	0	0.093638379
1042	cg00328210	0.40660726	0.307624271	0	0.098982989
1043	cg02107558	0.084841589	0.051937688	0	0.032903901
1044	cg04146995	0.074626408	0.042602439	0	0.032023969
1045	cg19923417	0.11756009	0.100602823	0	0.016957266
1046	cg17815669	0.228456986	0.123108888	0.040019206	0.065328892
1047	cg08108679	0.197654767	0.132153073	0.018985487	0.046516207
1048	cg24842354	0.284081345	0.151292987	0.001160737	0.131627622
1049	cg08038080	0.07792515	0.040335032	0	0.037590118
1050	cg18352080	1.069817807	0.966050427	0	0.10376738
1051	cg18451382	0.59869434	0.433210224	0	0.165484116
1052	cg24715732	0.832848548	0.469025077	5.7625587988154e-19	0.363823471
1053	cg14418633	0.211316693	0.125471149	5.69610675578464e-16	0.085845544
1054	cg06757383	0.056822507	0.03051868	0	0.026303827
1055	cg01917640	0.092647372	0.058082017	0	0.034565356
1056	cg14599857	0.05147262	0.029563603	0	0.021909017
1057	cg05802244	0.197167451	0.145758618	0	0.051408833
1058	cg12085265	0.123690412	0.068007184	0	0.055683228
1059	cg08659047	0.089824963	0.055944264	0	0.033880699
1060	cg16735509	0.191996633	0.138208721	0	0.053787912
1061	cg02587648	0.520900971	0.432239184	0	0.088661788
1062	cg19906777	0.091646368	0.048315145	0	0.043331223
1063	cg02607043	0.215239307	0.107769404	0.000587389	0.106882514
1064	cg25139718	0.132557311	0.077993929	0.003225733	0.051337649
1065	cg19759051	0.113989893	0.060317625	0	0.053672268
1066	cg00130343	0.153372732	0.112616252	0	0.04075648
1067	cg09304457	0.162834193	0.099622857	1.21479155922515e-17	0.063211337
1068	cg06227939	0.081179672	0.048948809	0	0.032230863
1069	cg08651178	0.170966171	0.089062654	0.016469525	0.065433993
1070	cg21863005	0.232885766	0.164585209	0	0.068300556
1071	cg12639453	0.31833514	0.167984903	0.047769895	0.102580342
1072	cg16599817	0.044419055	0.031756479	0.003850954	0.008811621
1073	cg17023856	0.254950876	0.144685533	0	0.110265343
1074	cg08109625	0.104302951	0.058235372	0.021879436	0.024188142
1075	cg00409816	0.07570848	0.064919514	0	0.010788966
1076	cg13072890	0.284302903	0.220650342	0	0.063652561
1077	cg06717814	0.256395184	0.225035245	0	0.031359939
1078	cg22626579	0.359439219	0.321125559	0	0.03831366
1079	cg12713909	0.186348224	0.140078299	0.013174112	0.033095813
1080	cg06204101	0.153820432	0.083785336	0	0.070035096
1081	cg11781622	0.229809705	0.132415552	0.024415122	0.072979031
1082	cg25319188	0.086078537	0.045671419	0	0.040407119
1083	cg17748900	0.042364141	0.024482614	0.000783907	0.01709762
1084	cg22876683	0.123795515	0.083862733	3.29565345460403e-15	0.039932782
1085	cg13918804	0.136007817	0.089329191	0	0.046678626
1086	cg03599988	0.417334303	0.26896999	0.012083835	0.136280478
1087	cg03777518	0.119280389	0.075424644	6.10082658912097e-17	0.043855745
1088	cg27427908	0.346198765	0.306090068	8.3946626438661e-16	0.040108698
1089	cg12718519	0.318578244	0.216154385	0.002836248	0.099587611
1090	cg09261593	0.490952948	0.44164828	0	0.049304669
1091	cg15481172	0.171868621	0.113299443	6.95749141276953e-17	0.058569179
1092	cg11796233	0.14243606	0.086758274	0.017880742	0.037797044
1093	cg08106205	0.245964926	0.203594087	0	0.042370839
1094	cg24557048	0.181546168	0.146756947	0	0.034789222
1095	cg06157219	0.059339944	0.046931748	0	0.012408197
1096	cg25845463	0.165476674	0.118944953	0	0.046531721
1097	cg25466090	0.084486812	0.047498317	2.64100842718955e-17	0.036988495
1098	cg23844174	0.158404555	0.100350363	0	0.058054192
1099	cg16048006	0.042901994	0.032452998	0	0.010448996
1100	cg22366001	0.283820452	0.190934347	7.32185761401704e-18	0.092886105
1101	cg07836663	0.1633983	0.147782749	0	0.015615551
1102	cg14743859	0.123271701	0.069628753	0.003192192	0.050450755
1103	cg24776480	0.056223444	0.040548669	0.003427981	0.012246794
1104	cg00866690	0.189146737	0.102117402	0	0.087029335
1105	cg24577455	0.124114964	0.107272254	0	0.01684271
1106	cg03732007	0.158877065	0.132441991	0.001204527	0.025230546
1107	cg08510499	0.161241191	0.104880518	0	0.056360673
1108	cg06888836	0.146686477	0.089543966	0	0.057142511
1109	cg12973665	0.045711717	0.026253638	0	0.019458078
1110	cg27251463	0.1254425	0.06621879	0	0.059223711
1111	cg10334053	0.104632129	0.054438936	0.003521642	0.046671552
1112	cg00239751	0.09996064	0.078532572	0	0.021428068
1113	cg24445388	0.131617414	0.069453581	0	0.062163833
1114	cg24054683	0.545651917	0.438775728	0.064608897	0.042267291
1115	cg11335286	0.24431574	0.123519037	0.049548209	0.071248495
1116	cg06854565	0.104657804	0.057014109	0.005134069	0.042509625
1117	cg24578937	0.254549538	0.198403136	0	0.056146403
1118	cg04281981	0.085442121	0.055935564	0	0.029506557
1119	cg19870743	0.051650251	0.026908622	0	0.024741629
1120	cg15875538	0.052992581	0.038892304	0	0.014100277
1121	cg07093776	0.382712501	0.269758777	0	0.112953724
1122	cg07222721	0.159491562	0.094401258	0	0.065090303
1123	cg15575834	0.119577265	0.066988933	0.014682871	0.037905461
1124	cg09225489	0.152859163	0.076959861	0.024561026	0.051338276
1125	cg10313879	0.042695101	0.023438597	0	0.019256504
1126	cg02854763	0.065190783	0.033400479	1.06934043061346e-17	0.031790304
1127	cg07029226	0.143464086	0.072997256	0.022069927	0.048396903
1128	cg05706173	0.33997553	0.207664799	0	0.132310732
1129	cg21282837	0.159324782	0.087080993	2.32503842616945e-17	0.072243789
1130	cg19412821	0.093168252	0.051369821	0.001826087	0.039972344
1131	cg15468976	0.209619675	0.144773917	1.07827434476979e-17	0.064845758
1132	cg17025688	0.165046308	0.087287387	0	0.077758921
1133	cg07896009	0.37571726	0.208995188	0.053005362	0.11371671
1134	cg20457594	0.1580644	0.084771908	0.000485791	0.072806702
1135	cg03395993	0.148697907	0.07564619	0	0.073051716
1136	cg01449266	0.195183824	0.127943904	0	0.06723992
1137	cg02066716	0.142648913	0.078784567	0	0.063864346
1138	cg04733309	0.085022664	0.057493383	0	0.027529281
1139	cg08492644	0.104019582	0.067919149	1.42271788779636e-17	0.036100433
1140	cg10057528	0.095436224	0.049389924	0	0.0460463
1141	cg25768250	0.062233049	0.037797609	0	0.02443544
1142	cg01150497	0.297428686	0.15642731	0	0.141001376
1143	cg26227225	1.080595284	0.558063642	0	0.522531643
1144	cg05337761	0.630116354	0.467447179	0.015784599	0.146884576
1145	cg01894875	0.228747079	0.138043972	0	0.090703107
1146	cg09506319	0.033608965	0.017172934	0.005670766	0.010765265
1147	cg12824877	0.087079901	0.049025578	0	0.038054323
1148	cg04118472	0.155005903	0.132015625	0	0.022990278
1149	cg10314133	0.195108971	0.175236144	0	0.019872828
1150	cg11503104	0.126619683	0.110868967	0.000171119	0.015579597
1151	cg08933000	0.196908723	0.172036199	0.011257669	0.013614855
1152	cg07697177	0.417961251	0.366531724	0	0.051429527
1153	cg16718276	0.440129082	0.413421303	0.008607413	0.018100366
1154	cg18397998	0.258970228	0.222001367	0	0.036968861
1155	cg05873145	0.48427077	0.394377359	0	0.089893411
1156	cg27312944	0.489061313	0.427073611	0	0.061987703
1157	cg24649713	0.235103952	0.147691631	0.001348737	0.086063583
1158	cg20624636	0.054223825	0.03273039	0	0.021493434
1159	cg00154846	0.063146165	0.036857113	0	0.026289052
1160	cg11136760	0.122436123	0.086958587	3.01212429203561e-16	0.035477537
1161	cg06203364	0.543212516	0.488084136	0	0.05512838
1162	cg03665132	0.13096186	0.093196228	0.009201249	0.028564383
1163	cg20617669	0.087394002	0.056461995	0	0.030932007
1164	cg00656881	0.09601757	0.05165643	0	0.04436114
1165	cg27528222	0.483011384	0.367112683	0.04547537	0.070423331
1166	cg17399385	0.056512618	0.039202792	0	0.017309825
1167	cg05523897	0.120920736	0.090179442	0.014721395	0.016019899
1168	cg07048210	0.123467199	0.064124296	0.008875951	0.050466952
1169	cg26031954	0.617516367	0.507694374	0.01200552	0.097816473
1170	cg26174216	0.575377129	0.463191036	0.036605129	0.075580964
1171	cg16117513	0.077634903	0.046652491	0	0.030982413
1172	cg14205402	0.063426584	0.052464187	0	0.010962397
1173	cg18565264	0.045955606	0.023726711	0	0.022228895
1174	cg04597658	0.268561592	0.162554014	0.081111043	0.024896534
1175	cg23632393	0.067977468	0.048379662	0	0.019597806
1176	cg12526693	0.249964085	0.14926679	0	0.100697294
1177	cg26553501	0.152456501	0.085090132	8.1785807152317e-18	0.06736637
1178	cg01051283	0.090655371	0.058089145	0.002590514	0.029975712
1179	cg01179713	0.125218633	0.077494618	2.63235781274675e-17	0.047724015
1180	cg24148368	0.114003056	0.063126669	0.011141496	0.03973489
1181	cg26132097	0.065323843	0.03662611	0	0.028697734
1182	cg00155685	0.052517217	0.031515961	0	0.021001257
1183	cg14748210	0.049007692	0.034051396	0	0.014956296
1184	cg11155073	0.15981012	0.144404099	0	0.015406021
1185	cg07149804	0.047702323	0.02428799	0	0.023414333
1186	cg25762704	0.17337884	0.125801841	0	0.047577
1187	cg12799824	0.077089425	0.042928528	0	0.034160898
1188	cg09469355	0.138724855	0.120610714	0.00672378	0.011390361
1189	cg08884752	0.224267301	0.203619636	0	0.020647665
1190	cg01787285	0.379794162	0.294997682	1.52425564799106e-16	0.08479648
1191	cg11769062	0.313406788	0.206263129	0	0.107143659
1192	cg15564619	0.835416054	0.588927697	0.116794463	0.129693894
1193	cg17942763	0.203825636	0.158174956	0.025014694	0.020635985
1194	cg15132013	0.302753888	0.219486965	0.022314901	0.060952021
1195	cg02277356	0.383760077	0.223491406	0.005945434	0.154323237
1196	cg02058628	0.089609631	0.051816874	0.011806981	0.025985777
1197	cg19404444	0.238234881	0.165757415	0	0.072477466
1198	cg25139649	0.260956865	0.154240615	0.014520316	0.092195934
1199	cg05156582	0.188982342	0.129419434	0.025416598	0.03414631
1200	cg01776341	0.070376639	0.037853389	0.003790227	0.028733023
1201	cg07637584	0.157057385	0.078899005	0	0.078158379
1202	cg03379238	0.080933299	0.046496722	0	0.034436577
1203	cg02050917	0.23213025	0.174501457	0.003541486	0.054087307
1204	cg07842327	0.274215555	0.181514291	0	0.092701264
1205	cg25416245	0.179350085	0.128650186	0.01540381	0.035296089
1206	cg21442419	0.360160312	0.273468614	0.043461494	0.043230204
1207	cg03042633	0.066121783	0.046191383	0	0.0199304
1208	cg07114422	0.197642497	0.137675468	0.032295804	0.027671225
1209	cg16315417	0.052125501	0.02972083	0	0.022404671
1210	cg11514097	0.133893218	0.074247661	0.01941467	0.040230887
1211	cg13781296	0.095404056	0.048003795	0	0.04740026
1212	cg09925689	0.133537453	0.07927861	7.61439989170086e-19	0.054258843
1213	cg24481594	0.046171633	0.023360024	0	0.022811609
1214	cg15053410	0.163215597	0.085718951	0.001160352	0.076336295
1215	cg08863830	0.213906148	0.125599085	0	0.088307063
1216	cg26566407	0.252893613	0.214947944	0.016193164	0.021752506
1217	cg06087623	0.412298922	0.356751201	0	0.055547721
1218	cg11224984	0.170454391	0.143271337	9.09950417695398e-19	0.027183054
1219	cg12580943	0.128941434	0.07353797	0	0.055403464
1220	cg04293353	0.097655469	0.052082617	0.001564396	0.044008455
1221	cg21194808	0.22312609	0.169397212	7.23225043214074e-17	0.053728878
1222	cg12473697	0.23131182	0.124977531	0	0.106334289
1223	cg05948763	0.066934499	0.034081446	4.21435329595194e-18	0.032853054
1224	cg16560209	0.11533278	0.088254991	0	0.027077789
1225	cg15007228	0.085979337	0.065078659	2.71273747788037e-18	0.020900678
1226	cg00390654	0.093052436	0.047664411	0.004052982	0.041335044
1227	cg08942499	0.12331054	0.075425093	0	0.047885447
1228	cg16902087	0.079059514	0.050149403	0	0.028910111
1229	cg00715290	0.092390096	0.081582339	0.004832383	0.005975374
1230	cg13488570	0.243017059	0.18273894	0	0.060278119
1231	cg01628067	0.079632133	0.048890588	0.006689486	0.024052059
1232	cg02737619	0.131288529	0.083694472	0	0.047594057
1233	cg22940848	0.254441866	0.202322643	0	0.052119224
1234	cg08271229	0.122208181	0.088021711	0.00521722	0.02896925
1235	cg16575461	0.098079414	0.067567417	9.05235077124474e-05	0.030421474
1236	cg15798497	0.085835337	0.050737645	0	0.035097692
1237	cg01311841	0.160897252	0.100800638	0	0.060096614
1238	cg00330518	0.127602368	0.070412536	0.000606869	0.056582963
1239	cg01606029	0.129171146	0.072708442	0	0.056462704
1240	cg15935121	0.044557885	0.027397008	0	0.017160878
1241	cg09556700	0.212376984	0.130142668	5.99696317155136e-18	0.082234316
1242	cg00902886	0.052905505	0.029966768	1.59925756929682e-17	0.022938737
1243	cg23022809	0.058575523	0.031786836	0.004717389	0.022071298
1244	cg12552820	0.07858316	0.043462249	0.015397549	0.019723362
1245	cg01852476	0.084372337	0.048069681	0.011285372	0.025017285
1246	cg26017930	0.201214831	0.132906655	0	0.068308176
1247	cg13727629	0.133915698	0.094097754	0	0.039817944
1248	cg08703055	0.118318637	0.095439019	0	0.022879618
1249	cg13099829	0.350701841	0.24147344	0	0.109228401
1250	cg09442556	0.131199881	0.084974899	6.67768393158149e-17	0.046224982
1251	cg26687579	0.086130881	0.044277013	0.002929024	0.038924844
1252	cg06952577	0.175892356	0.101653608	0	0.074238748
1253	cg10195763	0.308476414	0.173538521	0.029528694	0.105409199
1254	cg13214309	0.114506859	0.07262793	0	0.041878929
1255	cg20989215	0.083157873	0.045909823	0	0.037248049
1256	cg24709511	0.233328742	0.116674847	0	0.116653895
1257	cg03827836	0.058137943	0.030351777	0.011073518	0.016712648
1258	cg04156483	0.049954362	0.025202419	0.005716106	0.019035838
1259	cg12131894	0.807811706	0.729704603	0	0.078107102
1260	cg21391942	0.130354736	0.083378987	0	0.046975749
1261	cg05628390	0.110414498	0.056321456	1.79723468299242e-16	0.054093042
1262	cg27294168	0.08665473	0.045111779	0.018407183	0.023135767
1263	cg13865934	0.15476887	0.105095934	0	0.049672936
1264	cg02896354	0.05380317	0.038475291	0.001212172	0.014115707
1265	cg21568910	0.458109341	0.422911801	0	0.035197541
1266	cg18624777	0.174614031	0.140361039	0	0.034252992
1267	cg04992757	0.150818096	0.129978659	8.33577469561538e-16	0.020839437
1268	cg02687883	0.436360874	0.306102265	0.100089922	0.030168688
1269	cg18155888	0.461867144	0.380712887	0	0.081154257
1270	cg26026567	0.188864096	0.170335172	0	0.018528924
1271	cg15549502	0.13486233	0.115869229	0.008860518	0.010132583
1272	cg09314225	0.447746404	0.419835291	0	0.027911113
1273	cg11070388	0.124015226	0.085891749	2.66169776236522e-18	0.038123477
1274	cg08468283	0.256890133	0.173492536	0.025362217	0.05803538
1275	cg25737215	0.358556234	0.194611632	0.116626174	0.047318429
1276	cg08662116	0.558893112	0.443297708	0.039575525	0.076019878
1277	cg22519947	0.231524582	0.13029177	0.03402144	0.067211372
1278	cg15392054	0.206292383	0.172080874	0.007633302	0.026578207
1279	cg15839450	0.504871023	0.339045121	0.073374958	0.092450944
1280	cg03447557	0.325995256	0.274166018	0	0.051829238
1281	cg17866257	0.42964228	0.365862691	0	0.063779589
1282	cg10521034	0.221931649	0.132125576	0	0.089806073
1283	cg05787839	0.030580509	0.01621	0	0.014370509
1284	cg14982930	0.064419205	0.046281965	0	0.01813724
1285	cg21145284	0.08411394	0.065471497	0	0.018642443
1286	cg19374731	0.47228416	0.275535543	0.141288827	0.05545979
1287	cg07825369	0.198205523	0.159514098	0.002532072	0.036159353
1288	cg11669283	0.142032424	0.114223044	0.001182971	0.026626409
1289	cg07559319	0.299924693	0.270414115	0	0.029510579
1290	cg13805052	0.169635534	0.112486193	0	0.057149341
1291	cg05119206	0.058096884	0.033391286	0	0.024705599
1292	cg04889790	0.131163808	0.111811824	0	0.019351983
1293	cg20406347	0.258260504	0.205831361	0	0.052429144
1294	cg02606010	0.178891416	0.14954874	0	0.029342676
1295	cg18106803	0.20637472	0.189268246	0	0.017106475
1296	cg22045975	0.196266339	0.177503844	0.003643866	0.015118629
1297	cg00032879	0.075829765	0.061217958	0	0.014611807
1298	cg09129839	0.040413433	0.026942908	2.15002704961967e-16	0.013470525
1299	cg01520454	0.071893776	0.04642723	0.011222076	0.01424447
1300	cg04788743	0.170394194	0.155227975	0.003339641	0.011826578
1301	cg06799533	0.269597378	0.159217667	0.072443094	0.037936617
1302	cg07087919	0.174070224	0.149796536	0	0.024273689
1303	cg10376814	0.132094642	0.098716976	0	0.033377667
1304	cg13864546	0.116821356	0.102836739	0	0.013984617
1305	cg08130630	0.056348406	0.04329096	0	0.013057445
1306	cg00667048	0.044459653	0.038399813	0	0.00605984
1307	cg09438972	0.352313053	0.303917824	0	0.048395229
1308	cg16555896	0.206033451	0.13234833	0.025863282	0.04782184
1309	cg11333375	0.495242922	0.37544559	0.013253633	0.106543699
1310	cg27545787	0.05665652	0.04469035	0	0.011966169
1311	cg20632871	0.111412639	0.063229037	0	0.048183602
1312	cg11142617	0.20206468	0.115147072	0	0.086917609
1313	cg13102658	0.224944829	0.13566103	0	0.089283799
1314	cg03533858	0.16184177	0.121592291	0.006956704	0.033292775
1315	cg04339679	0.144624719	0.115031536	0	0.029593183
1316	cg19534907	0.039619505	0.027761845	0	0.011857659
1317	cg21107537	0.056877543	0.037291745	0.010177825	0.009407973
1318	cg00407413	0.099947651	0.065129544	0	0.034818107
1319	cg03960390	0.063318456	0.034855725	5.48410994487103e-18	0.02846273
1320	cg26826109	0.159587956	0.113306013	0.00357291	0.042709034
1321	cg27540799	0.08936173	0.070083305	0.00891565	0.010362775
1322	cg15035360	0.112812225	0.069920275	0.017677953	0.025213997
1323	cg16523185	0.088517138	0.059881099	1.20188715244782e-15	0.028636039
1324	cg05813650	0.077074015	0.044716005	0.000379846	0.031978164
1325	cg21803791	0.053186488	0.034547007	0	0.018639482
1326	cg07817892	0.372869707	0.21893351	0	0.153936197
1327	cg07096663	0.122173853	0.065550279	4.54302928138917e-15	0.056623574
1328	cg08363574	0.515945886	0.340704416	0.069291833	0.105949636
1329	cg05461259	0.231681737	0.148900514	0	0.082781223
1330	cg16355231	0.314396993	0.230243613	0	0.08415338
1331	cg23928726	0.030278973	0.018994082	0	0.011284892
1332	cg19098932	0.182423186	0.13483367	0	0.047589516
1333	cg14373988	0.210471116	0.127552395	8.00743166706082e-18	0.082918721
1334	cg23629166	0.107932527	0.076655128	0	0.031277399
1335	cg24439334	0.124770667	0.073880126	0.028026581	0.022863959
1336	cg13306335	0.037348298	0.027762459	4.01899090817036e-17	0.009585839
1337	cg23626733	0.152432222	0.085056572	0.009852777	0.057522872
1338	cg20136951	0.033701272	0.023126808	4.40190735812614e-20	0.010574463
1339	cg07012962	0.11683385	0.105468276	0	0.011365573
1340	cg12656307	0.223450291	0.177817511	0	0.04563278
1341	cg26857521	0.148630135	0.135935539	0	0.012694595
1342	cg20826345	0.060086868	0.03443885	0	0.025648019
1343	cg02110592	0.737827284	0.697130611	0	0.040696673
1344	cg05468621	0.685468499	0.653403924	0	0.032064575
1345	cg02001297	0.209280661	0.178140916	0.00568129	0.025458455
1346	cg02952012	0.175960102	0.099826526	0	0.076133575
1347	cg06513673	0.445849385	0.430845273	0	0.015004112
1348	cg01354137	0.269048642	0.222011152	0.00773276	0.039304729
1349	cg07178553	0.233599077	0.224315764	0	0.009283314
1350	cg20491328	0.667552043	0.633287596	0	0.034264447
1351	cg12715395	0.237513287	0.212425455	0.005176273	0.01991156
1352	cg22502001	0.069091686	0.050576247	0.005034296	0.013481143
1353	cg11343337	0.369239138	0.356293266	0.001447202	0.01149867
1354	cg07022634	0.039262402	0.027302625	1.73544160578387e-16	0.011959777
1355	cg25880537	0.392166825	0.232999723	0.096040114	0.063126988
1356	cg01309121	0.099572207	0.077481302	0.00943054	0.012660365
1357	cg07507129	0.142424787	0.136242043	0.000721555	0.005461189
1358	cg02275930	0.105601553	0.103351005	0	0.002250548
1359	cg01564665	0.069539366	0.037185698	0.004592887	0.027760781
1360	cg03522799	0.419591609	0.379428904	0.017036386	0.023126319
1361	cg25730685	1.313484855	0.890294786	0.277479842	0.145710227
1362	cg16691821	0.681343229	0.53434628	0.034379786	0.112617163
1363	cg05031204	0.131853848	0.113278303	0.00221668	0.016358865
1364	cg13183298	0.125736743	0.078407138	0.015875297	0.031454308
1365	cg16904348	0.189638799	0.16125453	0.007696612	0.020687656
1366	cg10542127	0.464876305	0.347613388	0	0.117262917
1367	cg00030604	0.065366443	0.039218798	0	0.026147645
1368	cg15029248	0.217244108	0.170674963	0.01187531	0.034693835
1369	cg15548859	0.207547766	0.15571931	0	0.051828456
1370	cg12610239	0.253407791	0.228956249	0	0.024451541
1371	cg06753057	0.9930131	0.610897098	0	0.382116002
1372	cg06215416	0.250892311	0.1689647	0	0.08192761
1373	cg00157179	0.098612432	0.066165718	0.019078887	0.013367827
1374	cg10556142	0.08382529	0.075553225	0	0.008272065
1375	cg00113712	0.199165743	0.173222897	0.012055727	0.013887119
1376	cg25221196	0.102325769	0.077970251	0	0.024355518
1377	cg24479820	0.484958381	0.410684416	0	0.074273964
1378	cg01364621	0.073929934	0.048283137	0.013063321	0.012583475
1379	cg25390413	0.082624603	0.07215651	0.002045574	0.008422519
1380	cg11214544	0.266711292	0.23443432	0.018644186	0.013632786
1381	cg13556452	0.352512427	0.244288013	0.045172478	0.063051935
1382	cg07700843	0.814603899	0.563715337	0.097109448	0.153779113
1383	cg02850689	0.114126521	0.063422234	0.011594108	0.039110178
1384	cg11332951	0.177392301	0.166144693	0	0.011247608
1385	cg24301290	0.074724474	0.047320572	0.010200928	0.017202974
1386	cg07552569	0.148532318	0.111345059	0.00886283	0.028324428
1387	cg17008066	0.146787855	0.098515392	0.006532759	0.041739704
1388	cg16578609	0.073550498	0.054665336	0.006085417	0.012799746
1389	cg12929805	0.11440545	0.095303423	0.001414698	0.017687328
1390	cg15465501	0.120657116	0.064545475	0.037111153	0.019000488
1391	cg14508832	0.071445271	0.066845995	5.22054148296126e-18	0.004599276
1392	cg10716120	0.079902562	0.071478489	0	0.008424073
1393	cg20066001	0.082948431	0.07149812	0.00629492	0.005155391
1394	cg04847649	0.116240219	0.094293009	3.40949104325702e-16	0.02194721
1395	cg19694770	0.603781905	0.562356834	0.000757261	0.040667809
1396	cg11229415	0.134283117	0.067560006	0	0.066723111
1397	cg21285056	0.062933075	0.046825007	0.002304885	0.013803182
1398	cg20351495	0.117981165	0.105320514	0	0.01266065
1399	cg09336794	0.076181319	0.052192365	0.007528469	0.016460485
1400	cg04341461	0.104338416	0.055548948	0	0.048789467
1401	cg10129768	0.199901949	0.171997308	0.01755735	0.010347291
1402	cg07821364	0.100392104	0.072908093	0.017397689	0.010086323
1403	cg20739281	0.075949131	0.038946488	0.023724679	0.013277964
1404	cg15153700	0.107165462	0.09589941	0.005516195	0.005749856
1405	cg04259720	0.077144253	0.048367037	0.013854355	0.014922861
1406	cg06824523	0.093565495	0.047614696	0.022286194	0.023664604
1407	cg00546248	0.202530038	0.186384636	0	0.016145402
1408	cg03847348	0.519867904	0.487723962	0.011396579	0.020747363
1409	cg03722487	0.162303269	0.119484905	0.001352747	0.041465618
1410	cg00055434	1.087902498	1.029510965	0	0.058391533
1411	cg01442889	0.878930131	0.825121725	0	0.053808405
1412	cg11211498	0.618115343	0.550441694	0	0.067673648
1413	cg16184758	0.0907698	0.085612106	0	0.005157694
1414	cg26267852	0.322348675	0.29563663	0	0.026712045
1415	cg17573441	0.166950225	0.146835111	0	0.020115113
1416	cg05005791	0.652936068	0.642851671	0	0.010084397
1417	cg18023674	0.130291852	0.09258927	0.022709661	0.014992921
1418	cg08039751	0.079381055	0.041081509	0.016580841	0.021718704
1419	cg25678956	0.075180455	0.053712108	0	0.021468347
1420	cg05772532	0.091914304	0.054727585	0.013544404	0.023642315
1421	cg22495848	0.091673294	0.079509134	0	0.01216416
1422	cg17820022	0.334768974	0.232857127	0	0.101911847
1423	cg08655953	0.609657749	0.335007041	0	0.274650708
1424	cg18502684	0.102434471	0.062845364	0	0.039589107
1425	cg11824422	0.137365559	0.115380127	0.000933451	0.021051982
1426	cg22613149	0.213734397	0.171056656	0	0.04267774
1427	cg02812087	0.264360207	0.232396551	0.012778259	0.019185396
1428	cg10219816	0.450065982	0.32020737	0	0.129858612
1429	cg00314892	0.06736716	0.057243239	0	0.010123921
1430	cg06944249	0.122886173	0.10551006	0.006174009	0.011202104
1431	cg05962079	0.180207106	0.109259086	0.021231549	0.049716472
1432	cg24902038	0.059051885	0.040269344	0.003715435	0.015067106
1433	cg09185998	0.083090499	0.054426532	0	0.028663967
1434	cg15824094	0.236710355	0.223743233	0	0.012967122
1435	cg19371189	0.12792103	0.113493097	0	0.014427933
1436	cg17979046	0.279328792	0.243223431	0.026084466	0.010020895
1437	cg11854493	0.054130559	0.0494151	0	0.004715459
1438	cg16031338	0.327546956	0.284999886	0.013946847	0.028600222
1439	cg05396298	0.077035213	0.046997418	0.006139888	0.023897907
1440	cg24295985	0.020789894	0.011644963	0.00022087	0.008924061
1441	cg00153101	1.052760838	0.832538585	0.183652486	0.036569767
1442	cg15627072	0.088848501	0.054276557	0.007359149	0.027212796
1443	cg14941600	0.092124964	0.058217304	0.025124748	0.008782912
1444	cg00722329	0.058204378	0.037795861	0	0.020408516
1445	cg26783079	0.682048041	0.523678932	0	0.158369109
1446	cg12644668	0.198750281	0.171172987	0.005466676	0.022110618
1447	cg00373616	0.301162234	0.260114075	0.025852221	0.015195939
1448	cg06350196	0.282196838	0.256724967	0	0.025471872
1449	cg24314879	0.532304003	0.415117256	6.48837639459363e-17	0.117186746
1450	cg08615111	0.083324714	0.043732013	0	0.039592701
1451	cg19911801	0.285931614	0.183511863	0.011949017	0.090470733
1452	cg06322310	0.139987177	0.112595131	0.012128678	0.015263369
1453	cg15574442	0.162263432	0.125880789	0	0.036382643
1454	cg06545477	0.249775015	0.140528375	0.014879953	0.094366687
1455	cg11709150	0.033129422	0.017480478	0	0.015648943
1456	cg07010340	0.113211073	0.067916643	0	0.04529443
1457	cg25975165	0.107082787	0.064820496	5.85291872882282e-17	0.042262292
1458	cg08471814	0.091671359	0.063757992	0	0.027913366
1459	cg23665250	0.096392032	0.05861707	0.003384066	0.034390896
1460	cg11824266	0.065196976	0.036683175	0	0.028513801
1461	cg24955743	0.493406133	0.321264077	1.17747453062529e-16	0.172142056
1462	cg06866616	0.059787225	0.044266522	0.002624687	0.012896016
1463	cg00295182	0.120545344	0.065726767	0	0.054818577
1464	cg06186150	0.08100635	0.055132827	0.001020274	0.024853249
1465	cg17128799	0.101029667	0.081186397	0	0.01984327
1466	cg02611001	0.093268155	0.056376876	0	0.036891279
1467	cg25386426	0.104415646	0.066257563	5.97064819586439e-17	0.038158083
1468	cg07836831	0.112654059	0.0622235	1.37364044024842e-15	0.050430559
1469	cg01985965	0.75180765	0.707720848	0.018052839	0.026033963
1470	cg12053769	0.158260599	0.114126049	0	0.04413455
1471	cg10005581	0.240149766	0.206260006	0	0.033889759
1472	cg20430847	1.098969497	0.788504137	4.33240972167243e-16	0.31046536
1473	cg09827752	1.126176397	0.923559449	0.00251597	0.200100977
1474	cg17755964	1.848727443	1.358204048	0.116670858	0.373852538
1475	cg01116067	0.591739277	0.363519083	0	0.228220194
1476	cg18040786	2.08379928	1.669010906	0.270838121	0.143950253
1477	cg06839900	2.168905328	2.037201126	0	0.131704202
1478	cg15923947	1.907364681	1.744925735	0.059738378	0.102700567
1479	cg05697909	0.059355461	0.052605572	0.001394746	0.005355143
1480	cg21713011	0.793217779	0.756267662	0	0.036950118
1481	cg13102889	0.211742162	0.193273509	0	0.018468653
1482	cg27573975	0.203849746	0.195725551	0	0.008124195
1483	cg09934343	0.111602331	0.084401213	0	0.027201118
1484	cg18013789	0.063740654	0.036505202	0	0.027235453
1485	cg15678662	0.096967357	0.07543555	0	0.021531807
1486	cg10061384	0.041539999	0.02106321	0.008390131	0.012086658
1487	cg06415891	0.262287466	0.238777077	0.004530525	0.018979864
1488	cg20816361	0.258709976	0.242338646	0	0.016371329
1489	cg12443001	0.110268834	0.06325722	0.009778133	0.037233481
1490	cg14562327	0.168210676	0.114038735	0.010314643	0.043857298
1491	cg01806151	0.344476822	0.217424945	0.009840693	0.117211184
1492	cg17806162	0.621642877	0.550808731	0	0.070834146
1493	cg00493831	0.417087985	0.30904704	0.058762629	0.049278316
1494	cg25842470	0.304426004	0.207974806	0	0.096451198
1495	cg12582330	0.182319335	0.162477977	0	0.019841359
1496	cg04835685	0.302044332	0.25906152	0.000522593	0.04246022
1497	cg08535779	0.081107164	0.071504941	0	0.009602222
1498	cg01692088	0.085674033	0.048937446	0	0.036736586
1499	cg26785823	0.083992851	0.064604083	0	0.019388769
1500	cg24593363	0.237151435	0.213564087	0	0.023587348
1501	cg10204861	0.115737947	0.100471757	0.000775862	0.014490328
1502	cg08716217	0.413211094	0.260585102	0.118785591	0.033840401
1503	cg10700847	0.256607262	0.238961633	0	0.017645629
1504	cg25882493	0.220964531	0.148392759	0.046785663	0.025786109
1505	cg06239131	0.136647143	0.102142519	0.025955406	0.008549217
1506	cg03988595	0.063981546	0.048153307	0.003025283	0.012802956
1507	cg06441116	0.688420948	0.525116034	0.098284105	0.065020809
1508	cg10220117	0.445255788	0.416638003	0	0.028617785
1509	cg07817856	0.568316108	0.533122223	0	0.035193885
1510	cg01688755	0.564870992	0.513633371	0	0.051237621
1511	cg15726055	0.3055576	0.200485351	0.062966893	0.042105355
1512	cg01522891	0.304614377	0.284105844	0	0.020508533
1513	cg22948959	0.028376921	0.01955802	0	0.008818901
1514	cg10109776	0.142068941	0.107669096	0	0.034399844
1515	cg11876074	0.610704972	0.584220682	0	0.02648429
1516	cg26440811	0.371805832	0.238680914	0.018495581	0.114629337
1517	cg27147112	0.77538404	0.720476002	0	0.054908038
1518	cg01737466	0.108769346	0.095003386	0	0.01376596
1519	cg13221681	0.171228494	0.088253044	0.032098735	0.050876715
1520	cg02393107	0.309814584	0.26841044	0	0.041404144
1521	cg00205605	0.092954987	0.083129685	0	0.009825302
1522	cg11747516	0.102750048	0.056211525	0	0.046538522
1523	cg24002071	0.857442696	0.572447431	0.166373136	0.118622129
1524	cg06776422	0.368127023	0.332038513	0	0.03608851
1525	cg07563069	0.121918564	0.107531749	0.002476285	0.011910531
1526	cg19633487	1.274305347	1.192378519	0	0.081926828
1527	cg24117915	0.66142408	0.483246576	0.113816047	0.064361458
1528	cg18932078	0.572501775	0.546686134	0	0.02581564
1529	cg21621858	0.309452545	0.23739394	0.062557998	0.009500607
1530	cg10314909	0.482059368	0.343245716	0	0.138813652
1531	cg00695391	0.290926435	0.195989246	0	0.094937189
1532	cg00492341	0.460336891	0.434413765	0	0.025923127
1533	cg25219318	0.347439061	0.199316585	0.072889926	0.075232551
1534	cg03401452	0.094045649	0.067134303	0.00220136	0.024709985
1535	cg17740752	0.148559972	0.125312111	0.009294821	0.01395304
1536	cg08030037	0.084354163	0.054936651	0	0.029417512
1537	cg09105687	0.269611021	0.248225311	0	0.021385711
1538	cg14834391	0.463354933	0.448706743	0	0.01464819
1539	cg22489883	0.085736518	0.073855304	0.004491507	0.007389707
1540	cg04890237	0.122338643	0.105708801	0.011115762	0.00551408
1541	cg21929781	0.176511153	0.16693189	0	0.009579263
1542	cg01075559	0.255520772	0.24763495	0	0.007885822
1543	cg21389723	0.206549264	0.176082124	0.021222139	0.009245
1544	cg17843887	0.309157902	0.29061543	0	0.018542472
1545	cg24688471	0.091624095	0.053652401	8.23458602321376e-19	0.037971694
1546	cg04678404	0.582670042	0.533042215	0	0.049627827
1547	cg10518212	0.712445427	0.652623807	0	0.05982162
1548	cg15585866	0.388408952	0.216449236	0.14925859	0.022701126
1549	cg04200292	0.250476896	0.192058323	0.039550796	0.018867777
1550	cg01444797	0.446526433	0.398709217	0.025178471	0.022638745
1551	cg12750103	0.499829656	0.393383893	0.037086205	0.069359558
1552	cg05838104	0.445037136	0.386491269	0.027831324	0.030714543
1553	cg23606171	0.352884468	0.345192639	0	0.007691828
1554	cg05874270	0.568534569	0.48092305	0.019825221	0.067786298
1555	cg14510359	0.448281906	0.404182936	0	0.04409897
1556	cg11677857	0.503762679	0.474443767	0.005552866	0.023766046
1557	cg00980319	1.151397053	1.116161902	0.005855356	0.029379795
1558	cg03709938	0.35051806	0.266317639	2.06442543195248e-18	0.08420042
1559	cg21391741	0.891131891	0.790089205	0	0.101042686
1560	cg13804377	0.187293996	0.178736227	0	0.008557768
1561	cg26265410	0.305361758	0.258773284	0.018432791	0.028155683
1562	cg21274363	0.331730709	0.317527068	0.004312016	0.009891624
1563	cg11405194	0.533908329	0.505275136	0.017866598	0.010766595
1564	cg04526324	0.146229964	0.127944044	0.005556703	0.012729217
1565	cg27642744	0.0594393	0.042544433	0.007111328	0.009783539
1566	cg19633446	0.114711688	0.071262688	0.009681146	0.033767854
1567	cg14799870	0.270418624	0.237365085	0	0.033053539
1568	cg16022081	0.089984314	0.075323765	0	0.014660549
1569	cg11382394	0.130744577	0.112554442	0	0.018190135
1570	cg21162779	0.174812761	0.147813293	0.009257697	0.017741771
1571	cg16081502	0.612544983	0.497213952	0.068765881	0.046565149
1572	cg04563718	0.048580924	0.04276079	0	0.005820133
1573	cg17429686	0.092109646	0.052507975	0.014625607	0.024976064
1574	cg04276316	0.215164554	0.114704329	0.055492974	0.04496725
1575	cg00804934	0.097728998	0.056934286	0.027263788	0.013530924
1576	cg01560642	0.096995825	0.057937395	6.27800489001733e-16	0.03905843
1577	cg04581538	0.743130853	0.646897562	0.019224862	0.077008429
1578	cg15663258	0.261827614	0.145062305	0	0.116765309
1579	cg18854424	0.601456332	0.585708096	0	0.015748237
1580	cg00070241	0.151039008	0.119068326	0.023926795	0.008043886
1581	cg21584800	0.240349671	0.201147637	0.008834538	0.030367495
1582	cg03140480	0.842710218	0.545966107	0.188666509	0.108077603
1583	cg02328713	0.520740913	0.489474773	0.008735255	0.022530885
1584	cg15080866	0.449948038	0.407919065	0.010841828	0.031187144
1585	cg12085977	0.26947511	0.242107032	0	0.027368078
1586	cg13205528	0.371320548	0.328203426	0	0.043117122
1587	cg05442408	1.074962104	1.03197666	0	0.042985444
1588	cg03841151	0.403842423	0.37261805	0	0.031224373
1589	cg26331160	3.061075783	2.915835971	0.037482452	0.107757359
1590	cg05031276	2.765769571	2.300804389	0.284618579	0.180346603
1591	cg06629702	0.499268303	0.485880648	0.003069562	0.010318093
1592	cg04866029	1.916964838	1.84051157	0.039580339	0.036872929
1593	cg16355115	0.606088615	0.586796913	0	0.019291702
1594	cg15851331	0.584626055	0.549331017	0	0.035295038
1595	cg00216166	0.658475302	0.613954547	0.025019899	0.019500856
1596	cg12593176	0.606468113	0.54565568	0.034171638	0.026640796
1597	cg21420674	0.168597956	0.130038254	0.009452882	0.02910682
1598	cg18108844	0.117704832	0.103811538	0.004829448	0.009063846
1599	cg24045590	0.364621328	0.225484714	0.058944993	0.080191621
1600	cg09475276	0.063454815	0.052622017	0.005044739	0.005788059
1601	cg23634547	0.437072585	0.386793055	0.026806546	0.023472984
1602	cg14216876	0.118445874	0.100489657	0	0.017956217
1603	cg13463719	0.149381801	0.139666234	0	0.009715567
1604	cg08142858	0.286532323	0.261634798	0.001553797	0.023343728
1605	cg02894849	0.850870084	0.811280281	0	0.039589803
1606	cg17822266	0.281003262	0.264696392	0.007120112	0.009186758
1607	cg12075502	0.367926601	0.312417705	0.040887615	0.014621281
1608	cg02569142	0.1119742	0.099530582	3.09090124229864e-17	0.012443618
1609	cg25216300	0.058241604	0.049094452	0.002743275	0.006403877
1610	cg05697835	0.835475265	0.784197135	0	0.05127813
1611	cg24074480	0.689267502	0.662611763	0	0.026655739
1612	cg02975102	0.340983933	0.289431136	0.020412098	0.031140698
1613	cg17455297	1.031944385	0.980149847	0.005271436	0.046523102
1614	cg20744353	0.138346208	0.126379021	0.004876637	0.00709055
1615	cg14086822	0.119001847	0.105869777	0	0.013132069
1616	cg06895313	0.348409905	0.306928988	0.031745351	0.009735566
1617	cg13687348	0.959574569	0.932014183	0	0.027560386
1618	cg01433109	1.505383	1.457512956	0	0.047870044
1619	cg20136609	0.346955277	0.328485161	0	0.018470115
1620	cg24312874	0.298788376	0.283894098	0.004893296	0.010000982
1621	cg21474628	0.612233839	0.559736338	0	0.052497501
1622	cg01004918	0.317228003	0.302024282	0.005191408	0.010012314
1623	cg21608943	1.628020962	1.307798697	0.279637577	0.040584689
1624	cg03343681	5.11450283	4.254210502	0.767503188	0.092789141
1625	cg22608641	1.487889305	1.120180863	0.268318644	0.099389798
1626	cg04287755	0.391044736	0.38285654	3.74358900997813e-45	0.008188197
1627	cg10570102	1.403234968	1.366676153	0.01801103	0.018547785
1628	cg08624093	1.181055733	0.992818051	0.119298571	0.068939112
1629	cg07559336	0.837766541	0.766873166	0.006866945	0.06402643
1630	cg25207052	1.229738134	1.141568317	0.055356518	0.032813299
1631	cg10105681	1.723100915	1.624086137	0	0.099014778
1632	cg26532664	0.139248178	0.075054377	0.052125495	0.012068306
1633	cg01582458	0.69183931	0.609668182	0.047121593	0.035049536
1634	cg02477877	0.167203655	0.118826628	0.032398033	0.015978994
1635	cg25342642	0.304070919	0.24438912	0.045914332	0.013767467
1636	cg14807796	0.425087257	0.407827649	0	0.017259608
1637	cg18636485	0.241779863	0.204865251	0.016928767	0.019985845
1638	cg16250997	0.308506488	0.291510085	0	0.016996402
1639	cg06711333	1.457194375	1.378634593	0.022891888	0.055667894
1640	cg08165969	0.749005504	0.693077899	0	0.055927605
1641	cg03747657	0.156747062	0.11310262	0.006266384	0.037378058
1642	cg13428681	0.747374475	0.606144532	0.026246631	0.114983312
1643	cg15644634	0.323655813	0.231781601	9.814497811492e-18	0.091874212
1644	cg03976856	0.419207651	0.334892605	8.83622079351613e-16	0.084315045
1645	cg11377464	0.63613552	0.565783249	1.06123723046461e-16	0.070352271
1646	cg18181363	0.285630936	0.238854994	0.025955122	0.02082082
1647	cg12284465	0.235136478	0.206232783	0	0.028903696
1648	cg22615275	0.593626127	0.53469932	0	0.058926806
1649	cg15836046	0.207369479	0.113290532	0.063477397	0.030601551
1650	cg11632501	0.63581417	0.480099815	0.139038065	0.016676291
1651	cg17987728	0.133478932	0.093351363	0.010351985	0.029775584
1652	cg24484895	0.717648122	0.654760547	0	0.062887575
1653	cg08832782	0.155872543	0.141963693	0.006482805	0.007426045
1654	cg01242872	0.254888622	0.240273337	0.006811963	0.007803323
1655	cg13923696	0.384485055	0.327496526	0.002205047	0.054783482
1656	cg07230639	0.148497658	0.094403026	0.027665436	0.026429197
1657	cg03742273	0.566397343	0.549463063	0	0.016934281
1658	cg09173636	0.756045754	0.745349333	0	0.01069642
1659	cg03281194	0.435993737	0.414428264	0	0.021565473
1660	cg11804692	0.088796777	0.074369826	0.009139568	0.005287383
1661	cg06784198	0.675106402	0.599442702	0	0.0756637
1662	cg24252695	0.536635464	0.488819046	0.030386713	0.017429705
1663	cg22486046	0.153080127	0.144063749	0	0.009016378
1664	cg18163442	0.379019578	0.334356786	0.025960097	0.018702694
1665	cg18141902	0.10978324	0.077409303	0.006475673	0.025898265
1666	cg03039243	0.063617939	0.033654248	0	0.029963691
1667	cg26262033	0.477387641	0.467827078	0	0.009560563
1668	cg06738239	0.259057494	0.237177652	0	0.021879842
1669	cg15325070	0.242795843	0.125337941	0.075889131	0.041568771
1670	cg04232360	0.159965767	0.113158946	0.017800423	0.029006399
1671	cg07996580	1.416304961	1.355718233	0	0.060586728
1672	cg09027255	0.068757901	0.037736351	0.001916224	0.029105325
1673	cg14839809	0.175211563	0.159724896	0.008226828	0.007259839
1674	cg14790876	0.066934047	0.061583586	0	0.005350462
1675	cg16572957	0.120968109	0.093092331	0	0.027875778
1676	cg11414913	0.504676995	0.398409651	0	0.106267344
1677	cg07788537	0.125227564	0.106604718	0	0.018622847
1678	cg27390271	0.123545905	0.110915464	0	0.012630441
1679	cg22616417	0.317256736	0.293253518	0.015390219	0.008612999
1680	cg27442613	0.428887714	0.416556032	0	0.012331682
1681	cg03543952	1.707293833	1.643879741	0.012497276	0.050916816
1682	cg26189037	0.528168233	0.496959093	0	0.03120914
1683	cg04132000	0.183408251	0.163735788	0.008576942	0.011095521
1684	cg21691065	0.46723659	0.399947933	0	0.067288657
1685	cg10794874	0.083858309	0.043490619	0.000740798	0.039626891
1686	cg07363212	0.279106548	0.232077191	0.021745295	0.025284061
1687	cg06757928	0.174161673	0.161240961	0.00195154	0.010969172
1688	cg16115688	0.359394723	0.336488596	0.012680485	0.010225642
1689	cg13874287	2.319705844	2.241895082	1.16608711494418e-40	0.077810762
1690	cg26785499	0.220631539	0.149574998	0.035805238	0.035251303
1691	cg17827148	0.262035987	0.24367168	0.009235566	0.009128741
1692	cg20849957	0.540448267	0.526829749	0	0.013618518
1693	cg20385983	0.183479313	0.17542971	0	0.008049602
1694	cg01762584	0.172495652	0.161146375	0	0.011349276
1695	cg21609624	0.145628386	0.137103643	0	0.008524743
1696	cg15579696	1.229486908	1.186988405	0	0.042498503
1697	cg09857070	0.183192705	0.126684013	0.003058765	0.053449927
1698	cg17136696	0.745363838	0.623138731	0.067995115	0.054229992
1699	cg09516210	0.041474434	0.024367561	0	0.017106873
1700	cg14095607	0.615307361	0.560733419	0.043230056	0.011343887
1701	cg03447366	0.235287273	0.220236746	0	0.015050527
1702	cg01844751	0.488471598	0.4278061	0.024856614	0.035808884
1703	cg23887776	0.320563781	0.298471268	0.010692212	0.011400301
1704	cg15356461	0.860124575	0.780860728	0	0.079263847
1705	cg15622619	1.266560013	1.217909409	0.018516551	0.030134053
1706	cg15515265	1.877427952	1.810269124	6.16195449404857e-17	0.067158829
1707	cg04914832	0.292106078	0.276756316	1.49582109006291e-17	0.015349761
1708	cg06347582	0.182678877	0.162805683	0.009183828	0.010689367
1709	cg09514918	0.162122161	0.154447782	0	0.007674379
1710	cg16298867	1.429183717	1.340921635	0	0.088262083
1711	cg06316219	1.361374074	1.243128239	0.035063079	0.083182756
1712	cg04099793	0.294186921	0.278845107	0	0.015341814
1713	cg27043144	1.136697748	0.997062187	0	0.139635561
1714	cg14074351	0.305566312	0.290370276	0	0.015196035
1715	cg13547132	0.180102764	0.155304082	0	0.024798681
1716	cg09767550	0.086304656	0.064197262	0.008094299	0.014013094
1717	cg14836978	0.131191432	0.106569504	0.012406344	0.012215583
1718	cg04979216	0.222390924	0.147338983	0.018022886	0.057029056
1719	cg02394247	0.438542226	0.380152473	0	0.058389753
1720	cg19268708	0.209530646	0.186480528	0	0.023050118
1721	cg00996827	0.4470088	0.398988635	0.009059015	0.038961149
1722	cg21402748	0.229831105	0.150947017	0.032471076	0.046413012
1723	cg03389046	0.412737619	0.397481847	0	0.015255772
1724	cg10812027	0.397186126	0.306787132	0.046358159	0.044040835
1725	cg06988547	0.325498449	0.204028322	0.028243387	0.09322674
1726	cg19802390	0.324125184	0.304590344	0	0.01953484
1727	cg20608032	0.175005619	0.124218119	0.03381813	0.01696937
1728	cg21943117	0.268566005	0.166746729	0	0.101819276
1729	cg23215587	0.642781515	0.573943548	0	0.068837967
1730	cg24741158	0.354393702	0.293422206	5.37615350236468e-17	0.060971495
1731	cg23640231	0.904247426	0.882827568	0	0.021419859
1732	cg19846168	1.523707553	1.504360127	0	0.019347426
1733	cg04204766	0.397188939	0.246117883	0.083634247	0.06743681
1734	cg15203905	0.234313223	0.19136696	0.013231192	0.029715071
1735	cg25367431	0.263281947	0.185462933	0.026499487	0.051319527
1736	cg12415455	0.539809435	0.39949705	0.088815809	0.051496576
1737	cg04141080	0.820078945	0.742701133	0.039255232	0.03812258
1738	cg14165772	0.710778172	0.682701903	0.000100623	0.027975646
1739	cg25880242	0.165971518	0.124150997	0.026417011	0.015403509
1740	cg24428184	0.352593244	0.275407156	0.044674055	0.032512034
1741	cg01441699	0.162840145	0.090902346	0.049741213	0.022196586
1742	cg00878533	0.356444995	0.311711761	0.018940216	0.025793018
1743	cg15057138	0.210704686	0.170479433	0.017093168	0.023132084
1744	cg21643748	0.371831559	0.351933035	0	0.019898524
1745	cg13402298	0.76950761	0.672655764	0.045515765	0.051336081
1746	cg00660693	0.234740422	0.220860152	0	0.01388027
1747	cg21409829	0.452970631	0.418659458	0	0.034311173
1748	cg09028711	0.406525609	0.314141909	0.076471907	0.015911794
1749	cg04921646	0.070934633	0.046005728	0.009197319	0.015731585
1750	cg00646546	0.204296578	0.190080787	0	0.014215791
1751	cg05177775	0.265368803	0.169313051	0	0.096055753
1752	cg02294281	0.550291473	0.518540968	0	0.031750504
1753	cg01077379	1.617693656	1.530020619	0.052858043	0.034814995
1754	cg06013046	0.15842544	0.130538045	0.00170369	0.026183705
1755	cg06184325	0.469326846	0.387974967	0.048519147	0.032832732
1756	cg09135754	0.601575883	0.55181743	0	0.049758452
1757	cg24592500	0.56120189	0.536845039	0	0.02435685
1758	cg25137787	0.592420072	0.561870121	0	0.030549951
1759	cg11702662	0.254034202	0.159545255	0.074628807	0.019860141
1760	cg24412662	0.425946738	0.399367215	1.63273220886084e-108	0.026579523
1761	cg06836656	0.573040629	0.494158333	0.018620704	0.060261593
1762	cg15831346	0.110114719	0.092545593	1.64731880891673e-19	0.017569126
1763	cg16298813	0.323350354	0.308418088	0.004394452	0.010537813
1764	cg02576892	0.445360312	0.43055176	0	0.014808552
1765	cg15235677	0.137617752	0.092115507	0.006909938	0.038592307
1766	cg11920607	0.158886328	0.140721763	0	0.018164565
1767	cg17474920	0.450112546	0.318925584	0.042954388	0.088232574
1768	cg00560689	0.172954803	0.159962166	0	0.012992636
1769	cg27537199	0.672305038	0.634127979	0	0.038177059
1770	cg01301282	0.551392201	0.454087114	2.40367889164756e-16	0.097305087
1771	cg11737757	0.657108755	0.594525251	0.029488608	0.033094896
1772	cg23218354	1.015252649	0.810079568	0.109061082	0.096111999
1773	cg06532546	0.393546474	0.347174549	0	0.046371924
1774	cg22432982	0.361042531	0.338112305	0.010133886	0.01279634
1775	cg01977798	0.323257913	0.260271207	0.027331157	0.035655548
1776	cg00050294	0.268068568	0.250029978	0	0.01803859
1777	cg04080530	0.208827281	0.18965246	0	0.019174821
1778	cg20848343	0.258079911	0.23437918	0	0.023700731
1779	cg23806549	0.204185742	0.195661785	0.000402063	0.008121894
1780	cg09938406	0.317312968	0.296294056	0	0.021018911
1781	cg06437747	0.249154862	0.199790793	0.040953802	0.008410267
1782	cg04486286	0.396823602	0.376948819	0	0.019874783
1783	cg05139515	0.405685288	0.352399907	0.031843188	0.021442192
1784	cg20895887	0.845616866	0.549737992	0.208123137	0.087755736
1785	cg03486816	0.328529387	0.241419816	0	0.087109571
1786	cg10226013	0.060885451	0.03765443	0.013164219	0.010066802
1787	cg09469812	0.097531652	0.06473432	0.019167481	0.013629852
1788	cg03737787	0.386270397	0.336493833	0	0.049776564
1789	cg03654329	0.92037189	0.7219579	0.11238157	0.08603242
1790	cg11142506	0.197219072	0.174567862	0	0.02265121
1791	cg21964252	0.903966793	0.845187468	0	0.058779325
1792	cg12580461	0.087009946	0.050415375	0.025575038	0.011019533
1793	cg00500221	0.23276521	0.125470513	0.009869541	0.097425156
1794	cg11915117	0.284069015	0.212531695	0.050668408	0.020868913
1795	cg00028507	0.096570659	0.053956894	0.018648964	0.0239648
1796	cg00830435	0.611276043	0.528348859	0.048455765	0.03447142
1797	cg22517653	0.93119076	0.835302812	0	0.095887947
1798	cg16678111	1.010657522	0.896866158	0.044296259	0.069495104
1799	cg11452087	0.318635835	0.292314866	0	0.026320969
1800	cg07099084	0.432995346	0.283934244	0.058885572	0.09017553
1801	cg20457544	0.270867877	0.248761638	0.007548737	0.014557502
1802	cg05883098	0.271098262	0.224684347	0.025853846	0.02056007
1803	cg16120196	0.30782075	0.262213931	4.94939997070162e-17	0.045606819
1804	cg16562486	0.305124926	0.246981622	0.029315843	0.028827461
1805	cg03296283	0.262346207	0.231754809	0.021069725	0.009521674
1806	cg23226249	0.576999606	0.484856337	0.058133611	0.034009658
1807	cg20141398	0.935057175	0.914176881	0	0.020880294
1808	cg00829990	1.343633526	1.219975742	0.039217437	0.084440347
1809	cg22377505	0.106802785	0.077365931	0.00533829	0.024098564
1810	cg17941579	0.17868236	0.151284938	0	0.027397422
1811	cg17510438	0.460416689	0.435327788	0.001714536	0.023374366
1812	cg14653390	0.243846692	0.222637294	8.48375926650345e-16	0.021209398
1813	cg15469578	0.431598912	0.386333551	0	0.045265362
1814	cg07205724	0.498106959	0.470788224	0	0.027318735
1815	cg17637772	1.202440833	1.174411637	0	0.028029196
1816	cg25037000	0.330627738	0.318224975	0.003630038	0.008772725
1817	cg00799060	0.085017964	0.047083303	0.014314955	0.023619706
1818	cg23260554	0.578418993	0.550625004	0.006514341	0.021279649
1819	cg17025560	0.401575162	0.334574	0.051617308	0.015383854
1820	cg14093144	0.171040207	0.156161895	0.005575567	0.009302745
1821	cg15211996	0.198130345	0.117453664	0.048377655	0.032299026
1822	cg13871495	0.963575655	0.902376237	0	0.061199418
1823	cg05348888	0.33910363	0.325155061	0	0.013948568
1824	cg18123385	0.226240498	0.182260486	0.036431226	0.007548785
1825	cg18041140	0.186412845	0.160585969	0.019636186	0.00619069
1826	cg24669191	1.164562571	1.059203886	0.044863212	0.060495474
1827	cg10888031	0.278061387	0.199883453	0.046289517	0.031888417
1828	cg06169627	0.091163988	0.062112848	0.016504702	0.012546438
1829	cg07795402	0.182882345	0.129636789	0.006179813	0.047065743
1830	cg13947317	0.93140855	0.877410543	0	0.053998007
1831	cg05245086	0.587480853	0.570135272	0	0.017345581
1832	cg21289382	1.067414821	1.049222281	0	0.018192541
1833	cg22526216	0.543621936	0.522725004	0.002406431	0.018490501
1834	cg23087661	0.24736294	0.215954368	0	0.031408572
1835	cg10122878	1.400491082	0.87313995	0.354957092	0.172394041
1836	cg06740442	0.046256147	0.030747203	0.006796622	0.008712322
1837	cg27531496	0.503819254	0.492618701	0	0.011200553
1838	cg03976712	0.078812013	0.056564765	0	0.022247247
1839	cg10528457	0.625287142	0.573805678	0	0.051481464
1840	cg23960572	0.153236938	0.14449892	0	0.008738018
1841	cg12304133	0.347237908	0.273489455	0.065507828	0.008240624
1842	cg26864691	0.557764119	0.536627683	0.008521814	0.012614622
1843	cg06866827	0.082707332	0.060312881	0.003173942	0.019220509
1844	cg00169776	0.046905283	0.031695571	0.001982962	0.013226751
1845	cg06201717	0.364551477	0.283956903	0	0.080594574
1846	cg24150662	0.511751334	0.453534229	0	0.058217106
1847	cg16344140	0.466959511	0.336490301	0.102498713	0.027970497
1848	cg24537612	0.397722935	0.377391222	0	0.020331712
1849	cg05204618	0.381293975	0.35142392	0.020042249	0.009827806
1850	cg13491144	0.096130625	0.083523815	0	0.01260681
1851	cg06792538	0.115546047	0.089539324	0.004518301	0.021488423
1852	cg08733933	0.212902496	0.18432348	0.003301137	0.02527788
1853	cg02015041	0.168372616	0.116695555	0.014666975	0.037010085
1854	cg00113369	0.214294098	0.188706239	0	0.025587859
1855	cg23104590	0.192364055	0.18828843	0	0.004075626
1856	cg23969554	0.851913758	0.754875696	2.29463341865573e-16	0.097038062
1857	cg07523753	0.739514227	0.675678471	0.036409083	0.027426673
1858	cg09074856	0.867096808	0.777511479	0	0.089585328
1859	cg27197651	0.749061385	0.656311954	0.053068861	0.03968057
1860	cg04484550	0.77361868	0.756149464	0	0.017469216
1861	cg01514538	0.985233044	0.892289158	0	0.092943887
1862	cg12050271	1.526883247	1.437194181	0	0.089689066
1863	cg04204526	0.679657308	0.661557935	0	0.018099373
1864	cg12524640	0.052239554	0.046748834	0	0.00549072
1865	cg03256938	0.143223309	0.129574894	0.001241106	0.012407309
1866	cg06991974	0.256689592	0.236521832	0.002345703	0.017822058
1867	cg07946633	0.178125543	0.168604839	0	0.009520704
1868	cg12140144	1.111165788	0.882256877	0	0.228908911
1869	cg11229543	0.670057644	0.645836565	0	0.02422108
1870	cg07363855	0.231273467	0.21784301	0	0.013430457
1871	cg01908338	0.630019389	0.607720753	0.008759188	0.013539448
1872	cg04241652	1.208993881	1.148712552	0	0.060281329
1873	cg21467989	2.412955811	2.305904093	0.052568221	0.054483497
1874	cg19478129	2.145609907	2.026215179	0	0.119394728
1875	cg05288547	2.189079693	2.094892822	0	0.094186871
1876	cg08528984	0.518277011	0.457206572	0.019934464	0.041135976
1877	cg19356825	0.523202614	0.494799961	0.00738956	0.021013094
1878	cg17173498	1.999159177	1.904289935	0	0.094869242
1879	cg07348009	2.263602534	2.180631961	0	0.082970573
1880	cg25152368	1.124361395	1.011619337	0	0.112742058
1881	cg08541612	0.684466059	0.527013005	0	0.157453054
1882	cg14428543	1.892877464	1.694325701	0.100257363	0.0982944
1883	cg08537652	0.882719556	0.678315555	0.090720601	0.1136834
1884	cg15390554	2.873736087	2.750008093	0	0.123727994
1885	cg13744917	0.67106848	0.636261052	0.002033514	0.032773914
1886	cg12267948	2.316544592	2.085993586	0.178293861	0.052257145
1887	cg17239558	1.184098903	1.109178666	0	0.074920237
1888	cg07534194	0.300577435	0.290746342	0	0.009831092
1889	cg18381051	1.567033563	1.468386676	0	0.098646887
1890	cg22122862	0.272001401	0.253126822	0.004733302	0.014141276
1891	cg18509466	0.201125509	0.193584632	0	0.007540878
1892	cg01431482	0.267378188	0.247827631	0	0.019550557
1893	cg25618424	0.117745153	0.10680052	0	0.010944633
1894	cg04852443	0.709269331	0.590865518	0	0.118403813
1895	cg17001566	0.253594999	0.22046813	0	0.033126868
1896	cg22726349	0.283765915	0.272605708	0	0.011160207
1897	cg25008795	0.78616492	0.720086659	0.052149431	0.01392883
1898	cg14030836	0.109689053	0.056346425	0.040199199	0.01314343
1899	cg16372810	0.218104897	0.197291583	0	0.020813314
1900	cg06348826	0.072800282	0.059460316	2.49382485078808e-20	0.013339966
1901	cg17890044	0.740257014	0.726852841	0	0.013404173
1902	cg05353666	0.313597866	0.229757808	0	0.083840057
1903	cg12436196	0.349399082	0.331842804	0	0.017556279
1904	cg08262220	0.10593321	0.068203383	0.005366202	0.032363625
1905	cg11731671	0.970833927	0.943254243	0	0.027579684
1906	cg25308086	0.590827529	0.545340909	0	0.04548662
1907	cg00806481	0.680348477	0.599470433	0.06596251	0.014915534
1908	cg22506548	1.247957802	1.136569644	0	0.111388158
1909	cg24490279	0.254127091	0.231805426	0.006551828	0.015769837
1910	cg02330501	1.00145289	0.968727018	0.004952917	0.027772955
1911	cg10770533	0.459665447	0.435914861	0	0.023750586
1912	cg07922619	0.307970472	0.211486106	0.049058315	0.047426051
1913	cg04493316	0.225950505	0.216475888	0	0.009474617
1914	cg04674248	0.282488649	0.266641221	0	0.015847428
1915	cg05585115	0.19731354	0.142289725	0	0.055023815
1916	cg10572807	0.459886289	0.450123062	0	0.009763227
1917	cg09663655	0.938352283	0.821469568	0.062127012	0.054755704
1918	cg17301122	0.241177229	0.191284485	0.032769689	0.017123054
1919	cg07348768	0.158723828	0.146581517	0.001157083	0.010985229
1920	cg03107434	0.080373127	0.061725103	0	0.018648024
1921	cg21107944	0.319706228	0.289017276	0.009391223	0.021297729
1922	cg06975114	0.217591959	0.207560257	0.002690075	0.007341627
1923	cg15505198	0.865913546	0.844926456	1.98975278370547e-42	0.02098709
1924	cg03525023	0.772440154	0.738642553	0	0.033797601
1925	cg13460934	0.229229325	0.151827559	0	0.077401766
1926	cg14852736	0.48486219	0.393515063	0	0.091347127
1927	cg24678113	0.421453659	0.391926566	0	0.029527094
1928	cg09509365	0.191274601	0.172010981	0	0.01926362
1929	cg03779878	0.120145086	0.081424497	0.011708933	0.027011657
1930	cg27564383	0.694411572	0.665980129	0	0.028431443
1931	cg08882612	1.163411296	1.106073397	0.035253066	0.022084833
1932	cg23069843	0.3989618	0.381397557	0	0.017564244
1933	cg06724693	0.182665203	0.170510778	0	0.012154425
1934	cg21681320	0.089635838	0.071271152	0	0.018364686
1935	cg12599275	0.134970328	0.099370496	0.015588975	0.020010858
1936	cg00387551	0.179833784	0.169105751	0	0.010728034
1937	cg10520026	0.529549649	0.488440442	0.017267094	0.023842113
1938	cg23086843	0.198670197	0.16453764	1.24478066064789e-17	0.034132557
1939	cg15818632	0.678109945	0.360620273	0.237591691	0.079897981
1940	cg00732366	0.22152794	0.207988067	9.92389282495657e-18	0.013539873
1941	cg27523417	0.221546734	0.17770509	0.027259924	0.016581721
1942	cg03935455	0.503754441	0.497356181	0	0.006398259
1943	cg12701603	0.633289765	0.61172849	1.73604221115589e-16	0.021561275
1944	cg21604357	0.264465566	0.203850364	0.042938477	0.017676725
1945	cg08876274	0.236458737	0.192528202	0.011396632	0.032533902
1946	cg07597386	0.548549981	0.521208829	0.00549009	0.021851062
1947	cg10021614	1.541355376	1.410172387	0.098983976	0.032199013
1948	cg23987257	0.647720032	0.597959076	0	0.049760956
1949	cg27444751	0.473667461	0.430850732	0	0.04281673
1950	cg26407161	0.200830003	0.178793874	0	0.022036129
1951	cg02712922	0.468690086	0.447034111	0	0.021655974
1952	cg03583979	0.40094391	0.388129316	0	0.012814594
1953	cg03447135	0.190970304	0.159910294	0.010358971	0.020701039
1954	cg06976533	0.636060129	0.581286769	0	0.05477336
1955	cg10097755	0.150857485	0.131370563	2.37764497334291e-18	0.019486922
1956	cg05223638	0.613788663	0.557072609	0	0.056716054
1957	cg12473797	0.062354189	0.045042822	0.0046684	0.012642967
1958	cg07168837	0.237201272	0.184887215	0.025369719	0.026944338
1959	cg23571820	0.372427385	0.262842374	0	0.109585011
1960	cg13907655	0.300212499	0.282678569	0	0.01753393
1961	cg01772149	0.381274499	0.31461435	0.038763186	0.027896962
1962	cg14008571	0.739740205	0.724429025	0	0.015311181
1963	cg24741666	0.120232697	0.103969382	0.006768002	0.009495313
1964	cg09271661	0.804214913	0.782777867	1.94345783983077e-20	0.021437046
1965	cg26426080	0.815943812	0.746609449	0.014437212	0.054897152
1966	cg22712408	0.297938979	0.288299489	0.002563826	0.007075664
1967	cg11684115	0.092630658	0.076104787	0	0.016525871
1968	cg10146008	0.323263985	0.276965819	0.024347038	0.021951128
1969	cg04132510	0.283876062	0.264804423	0	0.019071639
1970	cg23818827	0.40158078	0.330901822	0	0.070678957
1971	cg21209214	0.124085355	0.094521978	0.0086262	0.020937177
1972	cg15135176	0.245463311	0.202219248	0.019640354	0.023603709
1973	cg21383687	0.536416968	0.496901963	0	0.039515006
1974	cg20130566	0.169299668	0.118063021	0	0.051236648
1975	cg22949832	0.908359676	0.850509071	0.030606794	0.027243811
1976	cg12394168	0.382932983	0.36541086	0	0.017522124
1977	cg14241426	0.198377484	0.180822822	0.005918258	0.011636404
1978	cg24701817	0.633953648	0.607626713	0.009332164	0.016994771
1979	cg10111211	0.792006515	0.76997889	0	0.022027625
1980	cg08405558	0.621825412	0.547659428	0.039584755	0.034581229
1981	cg10124445	0.362851424	0.346383673	0.007901233	0.008566518
1982	cg00713435	0.102578594	0.086076949	0	0.016501646
1983	cg12641165	0.213936575	0.204656043	0.000807701	0.00847283
1984	cg22530255	0.287730446	0.278399347	1.17026109884458e-05	0.009319396
1985	cg14200569	0.976397059	0.873224666	0	0.103172393
1986	cg15121959	0.122738023	0.093015648	0.008661608	0.021060766
1987	cg07367222	0.191194303	0.169450464	0	0.021743839
1988	cg17463432	0.359966911	0.3066011	0.033351408	0.020014403
1989	cg13104257	0.865381264	0.727222356	0.061507065	0.076651843
1990	cg05117823	0.080764208	0.076222035	0	0.004542173
1991	cg05035508	0.287731347	0.226300513	0.024610983	0.036819852
1992	cg17455155	0.592543661	0.365451501	0.108332612	0.118759547
1993	cg06617975	0.089066038	0.067091402	0.002591333	0.019383303
1994	cg26545580	0.555556031	0.535564922	0	0.019991109
1995	cg01647724	0.416888811	0.369168197	0	0.047720614
1996	cg24642064	0.376742662	0.348584256	0.017045967	0.011112439
1997	cg21299491	1.535246033	1.470203078	0	0.065042955
1998	cg00049709	0.267426115	0.242253676	0	0.025172439
1999	cg19866637	0.198383704	0.140146442	0	0.058237261
[truncated: 435,965 more rows]
